# Supplementary material for: Investigating the addition of oral HIV self-tests among populations with high testing coverage – Do they add value? Lessons from a study in Khayelitsha, South Africa
Source: PLoS One. 2019 May 2;14(5):e0215454. doi: 10.1371/journal.pone.0215454 (PMC6497254; doi:10.1371/journal.pone.0215454)
Supplement: S1 File — Data in Excel. (XLSX) [file pone.0215454.s002.xlsx]

## Sheet: Sheet1
study_no	date_recruited	sex	age	age_group	recruitment_n	recruitment_N	enrolment_n	enrolment_N	enrolled	enrolled_included	enrolled_excluded	refused	refusal_n	refusal_N	refuse_reason	include_refusers	reported_hivst_result	confirmed_status	final_status
SB1/001	2016-06-21	Female	28	25_29	1	1	1	1	Yes	Yes		No		0			Negative	Confirmed negative	Confirmed negative
SB1/002	2016-06-21	Female	25	25_29	1	1	1	1	Yes	Yes		No		0			Negative	Confirmed negative	Confirmed negative
SB1/003	2016-06-21	Female	32	30_34	1	1	1	1	Yes	Yes		No		0			Negative	Confirmed negative	Confirmed negative
SB1/004					1	1		0	No	No		Yes	1	1	Chose HCT	Yes
SB1/005	2016-06-22	Female	36	35_65	1	1	1	1	Yes	Yes		No		0			Negative	Confirmed negative	Confirmed negative
SB1/006	2016-06-22	Female	26	25_29	1	1	1	1	Yes	Yes		No		0			Negative	Unconfirmed	Unconfirmed HIVST neg
SB1/007	2016-06-22	Female	30	30_34	1	1	1	1	Yes	Yes		No		0			Negative	Unconfirmed	Unconfirmed HIVST neg
SB1/008	2016-06-22	Female	26	25_29	1	1	1	1	Yes	Yes		No		0			Negative	Confirmed negative	Confirmed negative
SB1/009	2016-06-22	Female	26	25_29	1	1	1	1	Yes	Yes		No		0			Negative	Confirmed negative	Confirmed negative
SB1/010	2016-06-24	Female	21	18_24	1	1	1	1	Yes	Yes		No		0			Negative	Confirmed negative	Confirmed negative
SB1/011	2016-06-24	Female	25	25_29	1	1	1	1	Yes	Yes		No		0			Not reported	Unconfirmed	Later pos Dx
SB1/012	2016-06-24	Female	23	18_24	1	1	1	1	Yes	Yes		No		0			Negative	Confirmed negative	Confirmed negative
SB1/013	2016-06-27	Female	25	25_29	1	1	1	1	Yes	Yes		No		0			Negative	Confirmed negative	Confirmed negative
SB1/014	2016-06-27	Female	25	25_29	1	1	1	1	Yes	Yes		No		0			Negative	Unconfirmed	Unconfirmed HIVST neg
SB1/015	2016-06-27	Female	18	18_24	1	1	1	1	Yes	Yes		No		0			Negative	Confirmed negative	Confirmed negative
SB1/016	2016-06-27	Female	32	30_34	1	1	1	1	Yes	Yes		No		0			Negative	Unconfirmed	Unconfirmed HIVST neg
SB1/017	2016-06-27	Female	28	25_29	1	1	1	1	Yes	Yes		No		0			Negative	Confirmed negative	Confirmed negative
SB1/018	2016-06-27	Female	38	35_65	1	1	1	1	Yes	Yes		No		0			Negative	Unconfirmed	Unconfirmed HIVST neg
SB1/019	2016-06-28	Female	35	35_65	1	1	1	1	Yes	Yes		No		0			Positive	Known positive	Previous pos Dx
SB1/020	2016-06-28	Female	27	25_29	1	1	1	1	Yes	Yes		No		0			Negative	Confirmed negative	Confirmed negative
SB1/021	2016-06-28	Female	35	35_65	1	1	1	1	Yes	Yes		No		0			Not reported	Known positive	Previous pos Dx
SB1/022	2016-06-29	Female	29	25_29	1	1	1	1	Yes	Yes		No		0			Not reported	Unconfirmed	Unconfirmed HIVST unknown
SB1/023	2016-06-30	Female	24	18_24	1	1	1	1	Yes	Yes		No		0			Not reported	Unconfirmed	Unconfirmed HIVST unknown
SB1/024	2016-06-30	Female	25	25_29	1	1	1	1	Yes	Yes		No		0			Negative	Unconfirmed	Unconfirmed HIVST neg
SB1/025	2016-06-30	Female	38	35_65	1	1	1	1	Yes	Yes		No		0			Negative	Unconfirmed	Unconfirmed HIVST neg
SB1/026	2016-06-30	Female	32	30_34	1	1	1	1	Yes	Yes		No		0			Negative	Unconfirmed	Unconfirmed HIVST neg
SB1/027	2016-06-30	Female	25	25_29	1	1	1	1	Yes	Yes		No		0			Not reported	Unconfirmed	Later pos Dx
SB1/028	2016-07-04	Female	30	30_34	1	1	1	1	Yes	Yes		No		0			Negative	Unconfirmed	Unconfirmed HIVST neg
SB1/029	2016-07-04	Female	24	18_24	1	1	1	1	Yes	Yes		No		0			Negative	Unconfirmed	Unconfirmed HIVST neg
SB1/030	2016-07-04	Female	27	25_29	1	1	1	1	Yes	Yes		No		0			Not reported	New positive	New pos Dx
SB1/031	2016-07-04	Female	27	25_29	1	1	1	1	Yes	Yes		No		0			Negative	Unconfirmed	Unconfirmed HIVST neg
SB1/032	2016-07-05	Female	24	18_24	1	1	1	1	Yes	Yes		No		0			Negative	Unconfirmed	Unconfirmed HIVST neg
SB1/033	2016-07-05	Female	28	25_29	1	1	1	1	Yes	Yes		No		0			Negative	Unconfirmed	Unconfirmed HIVST neg
SB1/034	2016-07-05	Female	27	25_29	1	1	1	1	Yes	Yes		No		0			Negative	Unconfirmed	Unconfirmed HIVST neg
SB1/035	2016-07-05	Female	38	35_65	1	1	1	1	Yes	Yes		No		0			Negative	Unconfirmed	Unconfirmed HIVST neg
SB1/036	2016-07-06	Male	34	30_34	1	1	1	1	Yes	Yes		No		0			Not reported	Unconfirmed	Unconfirmed HIVST unknown
SB1/037	2016-07-06	Female	28	25_29	1	1	1	1	Yes	Yes		No		0			Negative	Unconfirmed	Unconfirmed HIVST neg
SB1/038	2016-07-06	Female	31	30_34	1	1	1	1	Yes	Yes		No		0			Negative	Unconfirmed	Unconfirmed HIVST neg
SB1/039	2016-07-06	Male	33	30_34	1	1	1	1	Yes	Yes		No		0			Negative	Confirmed negative	Confirmed negative
SB1/040	2016-07-06	Female	28	25_29	1	1	1	1	Yes	Yes		No		0			Negative	Unconfirmed	Unconfirmed HIVST neg
SB1/041	2016-07-07	Female	24	18_24	1	1	1	1	Yes	Yes		No		0			Not reported	Unconfirmed	Unconfirmed HIVST unknown
SB1/042	2016-07-07	Female	25	25_29	1	1	1	1	Yes	Yes		No		0			Not reported	Unconfirmed	Unconfirmed HIVST unknown
SB1/043	2016-07-07	Female	45	35_65	1	1	1	1	Yes	Yes		No		0			Negative	Unconfirmed	Unconfirmed HIVST neg
SB1/044	2016-07-07	Female	29	25_29	1	1	1	1	Yes	Yes		No		0			Negative	Unconfirmed	Unconfirmed HIVST neg
SB1/045	2016-07-08	Female	30	30_34	1	1	1	1	Yes	Yes		No		0			Negative	Unconfirmed	Unconfirmed HIVST neg
SB1/046	2016-07-12	Female	22	18_24	1	1	1	1	Yes	Yes		No		0			Negative	Unconfirmed	Unconfirmed HIVST neg
SB1/047	2016-07-12	Female	26	25_29	1	1	1	1	Yes	Yes		No		0			Not reported	Unconfirmed	Unconfirmed HIVST unknown
SB1/048	2016-07-12	Female	29	25_29	1	1	1	1	Yes	Yes		No		0			Not reported	Unconfirmed	Unconfirmed HIVST unknown
SB1/049	2016-07-12	Female	32	30_34	1	1	1	1	Yes	Yes		No		0			Positive	New positive	New pos Dx
SB1/050	2016-07-12	Female	23	18_24	1	1	1	1	Yes	Yes		No		0			Not reported	New positive	New pos Dx
SB1/051	2016-07-13	Female	27	25_29	1	1	1	1	Yes	Yes		No		0			Negative	Unconfirmed	Unconfirmed HIVST neg
SB1/052	2016-07-13	Female	29	25_29	1	1	1	1	Yes	Yes		No		0			Negative	Unconfirmed	Unconfirmed HIVST neg
SB1/053	2016-07-13	Female	31	30_34	1	1	1	1	Yes	Yes		No		0			Negative	Unconfirmed	Unconfirmed HIVST neg
SB1/054	2016-07-14	Female	37	35_65	1	1	1	1	Yes	Yes		No		0			Negative	Unconfirmed	Unconfirmed HIVST neg
SB1/055	2016-07-14	Female	38	35_65	1	1	1	1	Yes	Yes		No		0			Negative	Unconfirmed	Unconfirmed HIVST neg
SB1/056	2016-07-15	Female	31	30_34	1	1	1	1	Yes	Yes		No		0			Negative	Unconfirmed	Unconfirmed HIVST neg
SB1/057	2016-07-15	Female	30	30_34	1	1	1	1	Yes	Yes		No		0			Negative	Unconfirmed	Unconfirmed HIVST neg
SB1/058	2016-07-18	Female	43	35_65	1	1	1	1	Yes	Yes		No		0			Negative	Unconfirmed	Unconfirmed HIVST neg
SB1/059	2016-07-18	Female	25	25_29	1	1	1	1	Yes	Yes		No		0			Negative	Unconfirmed	Unconfirmed HIVST neg
SB1/060	2016-07-18	Female	36	35_65	1	1	1	1	Yes	Yes		No		0			Negative	Unconfirmed	Unconfirmed HIVST neg
SB1/061					1	1		0	No	No		Yes	1	1	Other	Yes
SB1/063	2016-07-20	Female	24	18_24	1	1	1	1	Yes	Yes		No		0			Negative	Unconfirmed	Unconfirmed HIVST neg
SB1/064	2016-07-20	Female	21	18_24	1	1	1	1	Yes	Yes		No		0			Negative	Unconfirmed	Unconfirmed HIVST neg
SB1/065	2016-07-20	Female	29	25_29	1	1	1	1	Yes	Yes		No		0			Negative	Unconfirmed	Unconfirmed HIVST neg
SB1/066	2016-07-21	Female	27	25_29	1	1	1	1	Yes	Yes		No		0			Negative	Unconfirmed	Unconfirmed HIVST neg
SB1/067	2016-07-21	Female	27	25_29	1	1	1	1	Yes	Yes		No		0			Negative	Unconfirmed	Unconfirmed HIVST neg
SB1/068	2016-07-22	Female	27	25_29	1	1	1	1	Yes	Yes		No		0			Not reported	Unconfirmed	Unconfirmed HIVST unknown
SB1/069	2016-07-22	Female	27	25_29	1	1	1	1	Yes	Yes		No		0			Not reported	Known positive	Previous pos Dx
SB1/070	2016-07-25	Female	25	25_29	1	1	1	1	Yes	Yes		No		0			Not reported	Unconfirmed	Unconfirmed HIVST unknown
SB1/071	2016-07-25	Female	27	25_29	1	1	1	1	Yes	Yes		No		0			Not reported	Unconfirmed	Unconfirmed HIVST unknown
SB1/072	2016-07-25	Female	23	18_24	1	1	1	1	Yes	Yes		No		0			Negative	Unconfirmed	Unconfirmed HIVST neg
SB1/073	2016-07-26	Female	22	18_24	1	1	1	1	Yes	Yes		No		0			Negative	Unconfirmed	Unconfirmed HIVST neg
SB1/074	2016-07-27	Female	33	30_34	1	1	1	1	Yes	Yes		No		0			Not reported	Unconfirmed	Unconfirmed HIVST unknown
SB1/075	2016-07-28	Female	31	30_34	1	1	1	1	Yes	Yes		No		0			Negative	Unconfirmed	Unconfirmed HIVST neg
SB1/076	2016-07-28	Female	26	25_29	1	2	1	2	Yes	Yes		No		0			Negative	Known positive	Previous pos Dx
SB1/077	2016-07-28	Female	25	25_29	1	1	1	1	Yes	Yes		No		0			Negative	Unconfirmed	Unconfirmed HIVST neg
SB1/078a	2016-07-29	Female	29	25_29	1	1	1	1	Yes	Yes		No		0			Negative	Unconfirmed	Unconfirmed HIVST neg
SB1/078b	2016-07-29	Female	29	25_29	1	1	1	1	Yes	Yes		No		0			Negative	Unconfirmed	Unconfirmed HIVST neg
SB1/079	2016-07-29	Female	24	18_24	1	1	1	1	Yes	Yes		No		0			Negative	Unconfirmed	Unconfirmed HIVST neg
SB1/080	2016-08-01	Female	32	30_34	1	1	1	1	Yes	Yes		No		0			Negative	Unconfirmed	Unconfirmed HIVST neg
SB1/081	2016-08-02	Female	33	30_34	1	1	1	1	Yes	Yes		No		0			Negative	Unconfirmed	Unconfirmed HIVST neg
SB1/082	2016-08-02	Female	29	25_29	1	1	1	1	Yes	Yes		No		0			Negative	Unconfirmed	Unconfirmed HIVST neg
SB1/083	2016-08-04	Female	25	25_29	1	1	1	1	Yes	Yes		No		0			Negative	Unconfirmed	Unconfirmed HIVST neg
SB1/084	2016-08-04	Female	25	25_29	1	1	1	1	Yes	Yes		No		0			Not reported	Unconfirmed	Unconfirmed HIVST unknown
SB1/085	2016-08-04	Female	35	35_65	1	1	1	1	Yes	Yes		No		0			Negative	Unconfirmed	Unconfirmed HIVST neg
SB1/086					1	2		1	No	No		Yes	1	1	Other
SB1/087	2016-08-04	Female	26	25_29	1	1	1	1	Yes	Yes		No		0			Negative	Unconfirmed	Unconfirmed HIVST neg
SB1/088	2016-08-04	Female	39	35_65	1	1	1	1	Yes	Yes		No		0			Negative	Unconfirmed	Unconfirmed HIVST neg
SB1/089	2016-08-04	Female	34	30_34	1	1	1	1	Yes	Yes		No		0			Negative	Unconfirmed	Unconfirmed HIVST neg
SB1/090	2016-08-04	Female	32	30_34	1	1	1	1	Yes	Yes		No		0			Negative	Unconfirmed	Unconfirmed HIVST neg
SB1/091	2016-08-05	Female	32	30_34	1	1	1	1	Yes	Yes		No		0			Not reported	Unconfirmed	Unconfirmed HIVST unknown
SB1/092	2016-08-05	Female	28	25_29	1	1	1	1	Yes	Yes		No		0			Not reported	Unconfirmed	Unconfirmed HIVST unknown
SB1/093	2016-08-05	Female	25	25_29	1	1	1	1	Yes	Yes		No		0			Negative	Unconfirmed	Unconfirmed HIVST neg
SB1/094	2016-08-05	Female	39	35_65	1	1	1	1	Yes	Yes		No		0			Not reported	Unconfirmed	Unconfirmed HIVST unknown
SB1/095	2016-08-05	Female	19	18_24	1	1	1	1	Yes	Yes		No		0			Negative	Unconfirmed	Unconfirmed HIVST neg
SB1/096	2016-08-07	Female	34	30_34	1	1	1	1	Yes	Yes		No		0			Negative	Known positive	Previous pos Dx
SB1/097	2016-08-08	Female	23	18_24	1	1	1	1	Yes	Yes		No		0			Negative	Unconfirmed	Unconfirmed HIVST neg
SB1/098	2016-08-10	Female	30	30_34	1	1	1	1	Yes	Yes		No		0			Negative	Unconfirmed	Unconfirmed HIVST neg
SB1/099	2016-08-10	Female	27	25_29	1	1	1	1	Yes	Yes		No		0			Negative	Unconfirmed	Unconfirmed HIVST neg
SB1/100	2016-08-10	Female	27	25_29	1	1	1	1	Yes	Yes		No		0			Not reported	Known positive	Previous pos Dx
SB1/101	2016-08-11	Female	28	25_29	1	1	1	1	Yes	Yes		No		0			Negative	Unconfirmed	Unconfirmed HIVST neg
SB1/102	2016-08-11	Female	29	25_29	1	1	1	1	Yes	Yes		No		0			Negative	Unconfirmed	Unconfirmed HIVST neg
SB1/103a	2016-08-12	Female	28	25_29	1	1	1	1	Yes	Yes		No		0			Negative	Unconfirmed	Unconfirmed HIVST neg
SB1/103b	2016-08-12	Male	40	35_65	1	1	1	1	Yes	Yes		No		0			Negative	Unconfirmed	Unconfirmed HIVST neg
SB1/104	2016-08-12	Male	36	35_65	1	1	1	1	Yes	Yes		No		0			Not reported	Unconfirmed	Unconfirmed HIVST unknown
SB1/105	2016-08-12	Female	29	25_29	1	1	1	1	Yes	Yes		No		0			Negative	Unconfirmed	Unconfirmed HIVST neg
SB1/106	2016-08-12	Female	37	35_65	1	1	1	1	Yes	Yes		No		0			Negative	Unconfirmed	Unconfirmed HIVST neg
SB1/107	2016-08-12	Female	31	30_34	1	1	1	1	Yes	Yes		No		0			Negative	Unconfirmed	Unconfirmed HIVST neg
SB1/108	2016-08-12	Female	26	25_29	1	1	1	1	Yes	Yes		No		0			Negative	Unconfirmed	Unconfirmed HIVST neg
SB1/109	2016-08-12	Female	25	25_29	1	1	1	1	Yes	Yes		No		0			Negative	Unconfirmed	Unconfirmed HIVST neg
SB1/110	2016-08-12	Female	35	35_65	1	1	1	1	Yes	Yes		No		0			Negative	Confirmed negative	Confirmed negative
SB1/111	2016-08-15	Female	31	30_34	1	1	1	1	Yes	Yes		No		0			Negative	Unconfirmed	Unconfirmed HIVST neg
SB1/112	2016-08-15	Female	28	25_29	1	1	1	1	Yes	Yes		No		0			Negative	Unconfirmed	Unconfirmed HIVST neg
SB1/113	2016-08-16	Female	26	25_29	1	1	1	1	Yes	Yes		No		0			Negative	Unconfirmed	Unconfirmed HIVST neg
SB1/114	2016-08-16	Male	36	35_65	1	1	1	1	Yes	Yes		No		0			Not reported	Known positive	Previous pos Dx
SB1/115	2016-08-17	Female	26	25_29	1	1	1	1	Yes	Yes		No		0			Not reported	Unconfirmed	Unconfirmed HIVST unknown
SB1/116	2016-08-17	Female	26	25_29	1	1	1	1	Yes	Yes		No		0			Not reported	Unconfirmed	Unconfirmed HIVST unknown
SB1/117	2016-08-18	Female	21	18_24	1	1	1	1	Yes	Yes		No		0			Negative	Unconfirmed	Unconfirmed HIVST neg
SB1/118	2016-08-18	Female	36	35_65	1	1	1	1	Yes	Yes		No		0			Negative	Unconfirmed	Unconfirmed HIVST neg
SB1/119	2016-08-18	Female	25	25_29	1	1	1	1	Yes	Yes		No		0			Not reported	Unconfirmed	Unconfirmed HIVST unknown
SB1/120	2016-08-18	Female	27	25_29	1	1	1	1	Yes	Yes		No		0			Negative	Unconfirmed	Unconfirmed HIVST neg
SB1/121	2016-08-18	Female	18	18_24	1	1	1	1	Yes	Yes		No		0			Negative	Unconfirmed	Unconfirmed HIVST neg
SB1/122	2016-08-18	Female	32	30_34	1	1	1	1	Yes	Yes		No		0			Negative	Unconfirmed	Unconfirmed HIVST neg
SB1/123	2016-08-18	Female	27	25_29	1	1	1	1	Yes	Yes		No		0			Not reported	Known positive	Previous pos Dx
SB1/124	2016-08-18	Female	24	18_24	1	1	1	1	Yes	Yes		No		0			Negative	Unconfirmed	Unconfirmed HIVST neg
SB1/125	2016-08-18	Female	35	35_65	1	1	1	1	Yes	Yes		No		0			Not reported	Unconfirmed	Unconfirmed HIVST unknown
SB1/126	2016-08-19	Female	39	35_65	1	1	1	1	Yes	Yes		No		0			Not reported	Unconfirmed	Unconfirmed HIVST unknown
SB1/127	2016-08-19	Female	24	18_24	1	1	1	1	Yes	Yes		No		0			Negative	Known positive	Previous pos Dx
SB1/128	2016-08-19	Female	47	35_65	1	1	1	1	Yes	Yes		No		0			Not reported	Unconfirmed	Unconfirmed HIVST unknown
SB1/129	2016-08-19	Female	30	30_34	1	1	1	1	Yes	Yes		No		0			Negative	Unconfirmed	Unconfirmed HIVST neg
SB1/130	2016-08-19	Female	53	35_65	1	1	1	1	Yes	Yes		No		0			Negative	Unconfirmed	Unconfirmed HIVST neg
SB1/131	2016-08-19	Female	19	18_24	1	1	1	1	Yes	Yes		No		0			Negative	Unconfirmed	Unconfirmed HIVST neg
SB1/132	2016-08-19	Female	25	25_29	1	1	1	1	Yes	Yes		No		0			Negative	Unconfirmed	Unconfirmed HIVST neg
SB1/133	2016-08-22	Female	36	35_65	1	1	1	1	Yes	Yes		No		0			Negative	Unconfirmed	Unconfirmed HIVST neg
SB1/134	2016-08-23	Female	24	18_24	1	1	1	1	Yes	Yes		No		0			Negative	Unconfirmed	Unconfirmed HIVST neg
SB1/135	2016-08-23	Female	35	35_65	1	1	1	1	Yes	Yes		No		0			Negative	Unconfirmed	Unconfirmed HIVST neg
SB1/136	2016-08-23	Female	25	25_29	1	1	1	1	Yes	Yes		No		0			Negative	Unconfirmed	Unconfirmed HIVST neg
SB1/137	2016-08-24	Female	38	35_65	1	1	1	1	Yes	Yes		No		0			Negative	Unconfirmed	Unconfirmed HIVST neg
SB1/138	2016-08-24	Female	22	18_24	1	1	1	1	Yes	Yes		No		0			Negative	Unconfirmed	Unconfirmed HIVST neg
SB1/139	2016-08-24	Female	32	30_34	1	1	1	1	Yes	Yes		No		0			Negative	Unconfirmed	Unconfirmed HIVST neg
SB1/140	2016-08-24	Female	30	30_34	1	1	1	1	Yes	Yes		No		0			Negative	Unconfirmed	Unconfirmed HIVST neg
SB1/141	2016-08-24	Female	25	25_29	1	2	1	2	Yes	Yes		No		0			Negative	Unconfirmed	Unconfirmed HIVST neg
SB1/142	2016-08-24	Female	25	25_29	1	1	1	1	Yes	Yes		No		0			Positive	Known positive	Previous pos Dx
SB1/143	2016-08-24	Female	27	25_29	1	1	1	1	Yes	Yes		No		0			Not reported	Unconfirmed	Unconfirmed HIVST unknown
SB1/144	2016-08-24	Female	21	18_24	1	1	1	1	Yes	Yes		No		0			Negative	Unconfirmed	Unconfirmed HIVST neg
SB1/145	2016-08-24	Female	24	18_24	1	2	1	2	Yes	Yes		No		0			Negative	Unconfirmed	Unconfirmed HIVST neg
SB1/146	2016-08-25	Female	32	30_34	1	1	1	1	Yes	Yes		No		0			Negative	Unconfirmed	Unconfirmed HIVST neg
SB1/147	2016-08-25	Female	25	25_29	1	1	1	1	Yes	Yes		No		0			Negative	Unconfirmed	Unconfirmed HIVST neg
SB1/148	2016-08-26	Female	39	35_65	1	1	1	1	Yes	Yes		No		0			Negative	Unconfirmed	Unconfirmed HIVST neg
SB1/149	2016-08-26	Female	23	18_24	1	1	1	1	Yes	Yes		No		0			Negative	Known positive	Previous pos Dx
SB1/150	2016-08-26	Female	31	30_34	1	1	1	1	Yes	Yes		No		0			Positive	New positive	New pos Dx
SB1/151					1	1		0	No	No		Yes	1	1	Chose HCT	Yes
SB1/152	2016-08-29	Female	26	25_29	1	2	1	2	Yes	Yes		No		0			Not reported	Unconfirmed	Unconfirmed HIVST neg
SB1/153	2016-08-29	Female	23	18_24	1	1	1	1	Yes	Yes		No		0			Not reported	Unconfirmed	Unconfirmed HIVST unknown
SB1/154	2016-08-30	Female	33	30_34	1	1	1	1	Yes	Yes		No		0			Negative	Unconfirmed	Unconfirmed HIVST neg
SB1/155	2016-08-31	Female	22	18_24	1	1	1	1	Yes	Yes		No		0			Negative	Unconfirmed	Unconfirmed HIVST neg
SB1/156	2016-08-31	Female	33	30_34	1	1	1	1	Yes	Yes		No		0			Negative	Unconfirmed	Unconfirmed HIVST neg
SB1/157	2016-08-31	Female	32	30_34	1	1	1	1	Yes	Yes		No		0			Negative	Known positive	Previous pos Dx
SB1/158	2016-09-01	Female	51	35_65	1	1	1	1	Yes	Yes		No		0			Not reported	Unconfirmed	Unconfirmed HIVST unknown
SB1/159	2016-09-01	Female	28	25_29	1	1	1	1	Yes	Yes		No		0			Negative	Unconfirmed	Unconfirmed HIVST neg
SB1/160	2016-09-01	Female	26	25_29	1	1	1	1	Yes	Yes		No		0			Negative	Unconfirmed	Unconfirmed HIVST neg
SB1/161	2016-09-02	Female	29	25_29	1	1	1	1	Yes	Yes		No		0			Negative	Unconfirmed	Unconfirmed HIVST neg
SB1/162	2016-09-05	Female	25	25_29	1	1	1	1	Yes	Yes		No		0			Negative	Unconfirmed	Unconfirmed HIVST neg
SB1/163	2016-09-05	Female	24	18_24	1	1	1	1	Yes	Yes		No		0			Negative	Unconfirmed	Unconfirmed HIVST neg
SB1/164	2016-09-12	Female	28	25_29	1	1	1	1	Yes	Yes		No		0			Positive	Known positive	Previous pos Dx
SB1/165	2016-09-12	Female	37	35_65	1	1	1	1	Yes	Yes		No		0			Negative	Unconfirmed	Later pos Dx
SB1/166	2016-09-12	Female	19	18_24	1	1	1	1	Yes	Yes		No		0			Negative	Unconfirmed	Unconfirmed HIVST neg
SB1/167	2016-09-13	Female	30	30_34	1	1	1	1	Yes	Yes		No		0			Negative	Unconfirmed	Unconfirmed HIVST neg
SB1/168	2016-09-13	Female	26	25_29	1	1	1	1	Yes	Yes		No		0			Negative	Unconfirmed	Unconfirmed HIVST neg
SB1/169	2016-09-14	Female	36	35_65	1	1	1	1	Yes	Yes		No		0			Negative	Unconfirmed	Unconfirmed HIVST neg
SB1/170	2016-09-14	Female	46	35_65	1	1	1	1	Yes	Yes		No		0			Negative	Unconfirmed	Unconfirmed HIVST neg
SB1/171	2016-09-14	Female	24	18_24	1	1	1	1	Yes	Yes		No		0			Negative	Known positive	Previous pos Dx
SB1/172	2016-09-14	Female	35	35_65	1	1	1	1	Yes	Yes		No		0			Negative	Unconfirmed	Unconfirmed HIVST neg
SB1/173	2016-09-14	Female	25	25_29	1	1	1	1	Yes	Yes		No		0			Negative	Unconfirmed	Unconfirmed HIVST neg
SB1/174	2016-09-14	Female	23	18_24	1	1	1	1	Yes	Yes		No		0			Negative	Unconfirmed	Unconfirmed HIVST neg
SB1/175	2016-09-15	Female	30	30_34	1	1	1	1	Yes	Yes		No		0			Negative	Unconfirmed	Unconfirmed HIVST neg
SB1/176	2016-09-15	Female	26	25_29	1	1	1	1	Yes	Yes		No		0			Negative	Unconfirmed	Unconfirmed HIVST neg
SB1/177	2016-09-15	Female	26	25_29	1	1	1	1	Yes	Yes		No		0			Negative	Known positive	Previous pos Dx
SB1/178	2016-09-15	Female	27	25_29	1	1	1	1	Yes	Yes		No		0			Negative	Known positive	Previous pos Dx
SB1/179	2016-09-15	Female	36	35_65	1	1	1	1	Yes	Yes		No		0			Negative	Unconfirmed	Unconfirmed HIVST neg
SB1/180	2016-09-16	Female	23	18_24	1	1	1	1	Yes	Yes		No		0			Negative	Unconfirmed	Unconfirmed HIVST neg
SB1/181	2016-09-16	Female	20	18_24	1	1	1	1	Yes	Yes		No		0			Negative	Unconfirmed	Unconfirmed HIVST neg
SB1/182	2016-09-16	Female	22	18_24	1	1	1	1	Yes	Yes		No		0			Negative	Unconfirmed	Unconfirmed HIVST neg
SB1/183	2016-09-19	Female	34	30_34	1	1	1	1	Yes	Yes		No		0			Negative	Unconfirmed	Unconfirmed HIVST neg
SB1/184	2016-09-19	Female	25	25_29	1	1	1	1	Yes	Yes		No		0			Negative	Unconfirmed	Unconfirmed HIVST neg
SB1/185	2016-09-19	Female	24	18_24	1	1	1	1	Yes	Yes		No		0			Negative	Unconfirmed	Unconfirmed HIVST neg
SB1/186	2016-09-20	Female	27	25_29	1	1	1	1	Yes	Yes		No		0			Negative	Unconfirmed	Unconfirmed HIVST neg
SB1/187	2016-09-21	Female	21	18_24	1	1	1	1	Yes	Yes		No		0			Negative	Unconfirmed	Unconfirmed HIVST neg
SB1/188	2016-09-21	Female	22	18_24	1	1	1	1	Yes	Yes		No		0			Negative	Unconfirmed	Unconfirmed HIVST neg
SB1/189	2016-09-21	Female	29	25_29	1	1	1	1	Yes	Yes		No		0			Negative	Unconfirmed	Unconfirmed HIVST neg
SB1/190	2016-09-21	Female	24	18_24	1	1	1	1	Yes	Yes		No		0			Negative	Known positive	Previous pos Dx
SB1/191	2016-09-21	Female	31	30_34	1	2	1	2	Yes	Yes		No		0			Negative	Unconfirmed	Unconfirmed HIVST neg
SB1/192	2016-09-21	Female	30	30_34	1	1	1	1	Yes	Yes		No		0			Negative	Unconfirmed	Unconfirmed HIVST neg
SB1/193	2016-09-22	Female	21	18_24	1	2	1	2	Yes	Yes		No		0			Negative	Unconfirmed	Unconfirmed HIVST neg
SB1/194	2016-09-22	Female	37	35_65	1	1	1	1	Yes	Yes		No		0			Negative	Unconfirmed	Unconfirmed HIVST neg
SB1/195					2	2	2	2	Yes	No	Yes	No		0
SB1/196	2016-09-22	Female	37	35_65	1	1	1	1	Yes	Yes		No		0			Negative	Unconfirmed	Unconfirmed HIVST neg
SB1/197	2016-09-23	Female	31	30_34	1	1	1	1	Yes	Yes		No		0			Negative	Unconfirmed	Unconfirmed HIVST neg
SB1/198	2016-09-23	Female	22	18_24	1	1	1	1	Yes	Yes		No		0			Negative	Unconfirmed	Unconfirmed HIVST neg
SB1/199	2016-09-23	Female	39	35_65	1	1	1	1	Yes	Yes		No		0			Negative	Unconfirmed	Unconfirmed HIVST neg
SB1/200	2016-09-23	Female	23	18_24	1	1	1	1	Yes	Yes		No		0			Negative	Unconfirmed	Unconfirmed HIVST neg
SB1/201	2016-09-23	Female	31	30_34	1	1	1	1	Yes	Yes		No		0			Negative	Unconfirmed	Unconfirmed HIVST neg
SB1/202	2016-09-26	Female	22	18_24	1	1	1	1	Yes	Yes		No		0			Not reported	Unconfirmed	Unconfirmed HIVST unknown
SB1/203	2016-09-27	Female	25	25_29	1	1	1	1	Yes	Yes		No		0			Not reported	Unconfirmed	Unconfirmed HIVST unknown
SB1/204	2016-09-27	Female	26	25_29	1	1	1	1	Yes	Yes		No		0			Positive	New positive	New pos Dx
SB1/205	2016-09-28	Female	21	18_24	1	1	1	1	Yes	Yes		No		0			Negative	Unconfirmed	Unconfirmed HIVST neg
SB1/206	2016-09-29	Female	38	35_65	1	1	1	1	Yes	Yes		No		0			Negative	Unconfirmed	Unconfirmed HIVST neg
SB1/207	2016-09-30	Female	34	30_34	1	1	1	1	Yes	Yes		No		0			Not reported	Known positive	Previous pos Dx
SB1/208	2016-09-30	Female	28	25_29	1	1	1	1	Yes	Yes		No		0			Negative	Unconfirmed	Later pos Dx
SB1/209	2016-09-30	Female	28	25_29	1	1	1	1	Yes	Yes		No		0			Negative	Unconfirmed	Unconfirmed HIVST neg
SB1/210	2016-09-30	Female	36	35_65	1	1	1	1	Yes	Yes		No		0			Negative	Unconfirmed	Unconfirmed HIVST neg
SB1/211	2016-09-30	Female	29	25_29	1	1	1	1	Yes	Yes		No		0			Not reported	Unconfirmed	Unconfirmed HIVST unknown
SB1/212	2016-09-30	Female	40	35_65	1	1	1	1	Yes	Yes		No		0			Negative	Unconfirmed	Unconfirmed HIVST neg
SB1/213	2016-10-03	Female	50	35_65	1	1	1	1	Yes	Yes		No		0			Negative	Unconfirmed	Unconfirmed HIVST neg
SB1/214	2016-10-04	Female	26	25_29	1	1	1	1	Yes	Yes		No		0			Negative	Unconfirmed	Unconfirmed HIVST neg
SB1/215	2016-10-04	Female	29	25_29	1	1	1	1	Yes	Yes		No		0			Negative	Known positive	Previous pos Dx
SB1/216	2016-10-04	Male	25	25_29	1	1	1	1	Yes	Yes		No		0			Negative	Unconfirmed	Unconfirmed HIVST neg
SB1/217	2016-10-04	Female	26	25_29	1	1	1	1	Yes	Yes		No		0			Negative	Unconfirmed	Unconfirmed HIVST neg
SB1/218	2016-10-05	Female	30	30_34	1	1	1	1	Yes	Yes		No		0			Positive	New positive	New pos Dx
SB1/219	2016-10-05	Female	19	18_24	1	1	1	1	Yes	Yes		No		0			Negative	Unconfirmed	Unconfirmed HIVST neg
SB1/220	2016-10-05	Male	52	35_65	1	1	1	1	Yes	Yes		No		0			Not reported	Unconfirmed	Unconfirmed HIVST unknown
SB1/221	2016-10-05	Female	26	25_29	1	1	1	1	Yes	Yes		No		0			Not reported	Unconfirmed	Unconfirmed HIVST unknown
SB1/222	2016-10-05	Female	41	35_65	1	1	1	1	Yes	Yes		No		0			Not reported	Unconfirmed	Unconfirmed HIVST unknown
SB1/223	2016-10-05	Female	32	30_34	1	1	1	1	Yes	Yes		No		0			Negative	Unconfirmed	Unconfirmed HIVST neg
SB1/224	2016-10-05	Female	26	25_29	1	1	1	1	Yes	Yes		No		0			Negative	Unconfirmed	Unconfirmed HIVST neg
SB1/225	2016-10-05	Female	28	25_29	1	1	1	1	Yes	Yes		No		0			Negative	Unconfirmed	Unconfirmed HIVST neg
SB1/226	2016-10-05	Female	27	25_29	1	1	1	1	Yes	Yes		No		0			Negative	Unconfirmed	Unconfirmed HIVST neg
SB1/227	2016-10-05	Female	23	18_24	1	1	1	1	Yes	Yes		No		0			Negative	Unconfirmed	Unconfirmed HIVST neg
SB1/228	2016-10-05	Male	31	30_34	1	1	1	1	Yes	Yes		No		0			Negative	Unconfirmed	Unconfirmed HIVST neg
SB1/229	2016-10-05	Female	26	25_29	1	1	1	1	Yes	Yes		No		0			Not reported	Unconfirmed	Unconfirmed HIVST unknown
SB1/230	2016-10-05	Male	64	35_65	1	1	1	1	Yes	Yes		No		0			Negative	Confirmed negative	Confirmed negative
SB1/231	2016-10-05	Female	26	25_29	1	1	1	1	Yes	Yes		No		0			Negative	New positive	New pos Dx
SB1/232	2016-10-05	Female	26	25_29	1	1	1	1	Yes	Yes		No		0			Negative	Unconfirmed	Unconfirmed HIVST neg
SB1/233	2016-10-07	Female	32	30_34	1	1	1	1	Yes	Yes		No		0			Negative	Unconfirmed	Unconfirmed HIVST neg
SB1/234	2016-10-07	Female	24	18_24	1	1	1	1	Yes	Yes		No		0			Not reported	Unconfirmed	Unconfirmed HIVST unknown
SB1/235	2016-10-10	Female	22	18_24	1	1	1	1	Yes	Yes		No		0			Negative	Unconfirmed	Unconfirmed HIVST neg
SB1/236	2016-10-10	Female	27	25_29	1	1	1	1	Yes	Yes		No		0			Negative	Unconfirmed	Unconfirmed HIVST neg
SB1/237	2016-10-10	Female	26	25_29	1	2	1	2	Yes	Yes		No		0			Negative	Unconfirmed	Unconfirmed HIVST neg
SB1/238	2016-10-10	Female	22	18_24	1	1	1	1	Yes	Yes		No		0			Negative	Unconfirmed	Unconfirmed HIVST neg
SB1/239	2016-10-11	Female	32	30_34	1	1	1	1	Yes	Yes		No		0			Negative	Unconfirmed	Unconfirmed HIVST neg
SB1/240	2016-10-11	Female	27	25_29	1	1	1	1	Yes	Yes		No		0			Negative	Unconfirmed	Unconfirmed HIVST neg
SB1/241	2016-10-11	Female	28	25_29	1	1	1	1	Yes	Yes		No		0			Negative	Unconfirmed	Unconfirmed HIVST neg
SB1/242	2016-10-12	Female	28	25_29	1	1	1	1	Yes	Yes		No		0			Negative	Unconfirmed	Unconfirmed HIVST neg
SB1/243	2016-10-12	Female	38	35_65	1	1	1	1	Yes	Yes		No		0			Negative	Known positive	Previous pos Dx
SB1/244	2016-10-14	Female	37	35_65	1	1	1	1	Yes	Yes		No		0			Positive	Known positive	Previous pos Dx
SB1/245	2016-10-14	Female	28	25_29	1	1	1	1	Yes	Yes		No		0			Negative	Unconfirmed	Unconfirmed HIVST neg
SB1/246	2016-10-18	Female	33	30_34	1	1	1	1	Yes	Yes		No		0			Negative	Unconfirmed	Unconfirmed HIVST neg
SB1/247	2016-10-18	Male	33	30_34	1	1	1	1	Yes	Yes		No		0			Negative	Unconfirmed	Unconfirmed HIVST neg
SB1/248	2016-10-18	Female	25	25_29	1	1	1	1	Yes	Yes		No		0			Negative	Unconfirmed	Unconfirmed HIVST neg
SB1/249	2016-10-19	Female	38	35_65	1	1	1	1	Yes	Yes		No		0			Negative	Unconfirmed	Unconfirmed HIVST neg
SB1/250	2016-10-19	Female	58	35_65	1	1	1	1	Yes	Yes		No		0			Negative	Unconfirmed	Unconfirmed HIVST neg
SB1/251	2016-10-19	Female	34	30_34	1	1	1	1	Yes	Yes		No		0			Negative	Unconfirmed	Unconfirmed HIVST neg
SB1/252	2016-10-19	Female	47	35_65	1	1	1	1	Yes	Yes		No		0			Negative	Unconfirmed	Unconfirmed HIVST neg
SB1/253	2016-10-19	Female	40	35_65	1	1	1	1	Yes	Yes		No		0			Not reported	Unconfirmed	Unconfirmed HIVST unknown
SB1/254					2	2	2	2	Yes	No	Yes	No		0
SB1/255	2016-10-19	Female	24	18_24	1	1	1	1	Yes	Yes		No		0			Positive	Unconfirmed	Unconfirmed HIVST pos
SB1/256	2016-10-19	Female	20	18_24	1	1	1	1	Yes	Yes		No		0			Negative	Unconfirmed	Unconfirmed HIVST neg
SB1/257	2016-10-19	Female	27	25_29	1	1	1	1	Yes	Yes		No		0			Negative	Unconfirmed	Unconfirmed HIVST neg
SB1/258	2016-10-19	Female	37	35_65	1	1	1	1	Yes	Yes		No		0			Negative	Unconfirmed	Unconfirmed HIVST neg
SB1/259	2016-10-20	Female	49	35_65	1	1	1	1	Yes	Yes		No		0			Negative	Unconfirmed	Unconfirmed HIVST neg
SB1/260	2016-10-20	Female	56	35_65	1	1	1	1	Yes	Yes		No		0			Negative	Confirmed negative	Confirmed negative
SB1/261	2016-10-21	Female	32	30_34	1	1	1	1	Yes	Yes		No		0			Positive	New positive	New pos Dx
SB1/262	2016-10-31	Female	34	30_34	2	2	1	1	Yes	Yes		No		1			Not reported	Unconfirmed	Unconfirmed HIVST unknown
SB1/263	2016-10-31	Female	30	30_34	1	2	1	2	Yes	Yes		No		0			Negative	Unconfirmed	Unconfirmed HIVST neg
SB1/264	2016-10-31	Female	26	25_29	1	1	1	1	Yes	Yes		No		0			Negative	Unconfirmed	Unconfirmed HIVST neg
SB1/265	2016-10-31	Female	43	35_65	1	1	1	1	Yes	Yes		No		0			Negative	Unconfirmed	Unconfirmed HIVST neg
SB1/266	2016-10-31	Female	26	25_29	1	1	1	1	Yes	Yes		No		0			Negative	Unconfirmed	Unconfirmed HIVST neg
SB1/267	2016-11-04	Female	23	18_24	1	1	1	1	Yes	Yes		No		0			Not reported	Unconfirmed	Unconfirmed HIVST unknown
SB1/268	2016-11-07	Female	30	30_34	1	1	1	1	Yes	Yes		No		0			Negative	Unconfirmed	Unconfirmed HIVST neg
SB1/269	2016-11-07	Female	28	25_29	1	1	1	1	Yes	Yes		No		0			Negative	Unconfirmed	Unconfirmed HIVST neg
SB1/271					1	1		0	No	No		Yes	1	1	Chose HCT	Yes
SB1/272	2016-11-07	Female	43	35_65	1	1	1	1	Yes	Yes		No		0			Negative	Unconfirmed	Unconfirmed HIVST neg
SB1/273	2016-11-08	Female	26	25_29	1	1	1	1	Yes	Yes		No		0			Negative	Unconfirmed	Unconfirmed HIVST neg
SB1/274	2016-11-08	Female	30	30_34	1	1	1	1	Yes	Yes		No		0			Not reported	Unconfirmed	Unconfirmed HIVST unknown
SB1/275	2016-11-08	Female	31	30_34	1	1	1	1	Yes	Yes		No		0			Positive	New positive	New pos Dx
SB1/276	2016-11-09	Female	24	18_24	1	1	1	1	Yes	Yes		No		0			Not reported	Unconfirmed	Unconfirmed HIVST unknown
SB1/277	2016-11-09	Female	29	25_29	1	1	1	1	Yes	Yes		No		0			Negative	Unconfirmed	Unconfirmed HIVST neg
SB1/278	2016-11-09	Female	25	25_29	1	1	1	1	Yes	Yes		No		0			Not reported	Unconfirmed	Unconfirmed HIVST unknown
SB1/279	2016-11-09	Female	31	30_34	1	1	1	1	Yes	Yes		No		0			Negative	Unconfirmed	Unconfirmed HIVST neg
SB1/280	2016-11-09	Female	30	30_34	1	1	1	1	Yes	Yes		No		0			Not reported	Unconfirmed	Unconfirmed HIVST unknown
SB1/281	2016-11-10	Male	36	35_65	1	1	1	1	Yes	Yes		No		0			Not reported	Unconfirmed	Unconfirmed HIVST unknown
SB1/282	2016-11-10	Female	28	25_29	1	1	1	1	Yes	Yes		No		0			Not reported	Unconfirmed	Unconfirmed HIVST unknown
SB1/283	2016-11-10	Female	27	25_29	1	1	1	1	Yes	Yes		No		0			Not reported	Unconfirmed	Unconfirmed HIVST unknown
SB1/284	2016-11-11	Female	34	30_34	1	1	1	1	Yes	Yes		No		0			Not reported	Unconfirmed	Unconfirmed HIVST unknown
SB1/285	2016-11-11	Female	26	25_29	1	1	1	1	Yes	Yes		No		0			Positive	Known positive	Previous pos Dx
SB1/286	2016-11-14	Female	40	35_65	1	1	1	1	Yes	Yes		No		0			Negative	Unconfirmed	Unconfirmed HIVST neg
SB1/287	2016-11-16	Female	20	18_24	1	1	1	1	Yes	Yes		No		0			Not reported	Unconfirmed	Unconfirmed HIVST unknown
SB1/288	2016-11-17	Female	21	18_24	1	1	1	1	Yes	Yes		No		0			Negative	Known positive	Previous pos Dx
SB1/289	2016-11-18	Female	32	30_34	1	1	1	1	Yes	Yes		No		0			Negative	Known positive	Previous pos Dx
SB1/290	2016-11-18	Female	26	25_29	1	1	1	1	Yes	Yes		No		0			Negative	Unconfirmed	Unconfirmed HIVST neg
SB1/291					2	2	2	2	Yes	No	Yes	No		0
SB1/292	2016-11-18	Female	31	30_34	1	1	1	1	Yes	Yes		No		0			Negative	Unconfirmed	Unconfirmed HIVST neg
SB1/293	2016-11-18	Female	37	35_65	1	1	1	1	Yes	Yes		No		0			Not reported	Unconfirmed	Unconfirmed HIVST unknown
SB1/294	2016-11-18	Female	40	35_65	1	1	1	1	Yes	Yes		No		0			Not reported	Unconfirmed	Unconfirmed HIVST unknown
SB1/295	2016-11-18	Female	29	25_29	1	1	1	1	Yes	Yes		No		0			Positive	New positive	New pos Dx
SB1/296	2016-11-21	Female	27	25_29	1	1	1	1	Yes	Yes		No		0			Negative	Unconfirmed	Unconfirmed HIVST neg
SB1/297	2016-11-21	Female	38	35_65	1	1	1	1	Yes	Yes		No		0			Negative	Unconfirmed	Unconfirmed HIVST neg
SB1/298	2016-11-22	Female	21	18_24	1	1	1	1	Yes	Yes		No		0			Negative	Unconfirmed	Unconfirmed HIVST neg
SB1/299	2016-11-22	Female	25	25_29	1	1	1	1	Yes	Yes		No		0			Negative	Unconfirmed	Unconfirmed HIVST neg
SB1/300	2016-11-22	Female	29	25_29	1	1	1	1	Yes	Yes		No		0			Negative	Unconfirmed	Unconfirmed HIVST neg
SB1/301	2016-11-22	Female	25	25_29	1	1	1	1	Yes	Yes		No		0			Not reported	Unconfirmed	Unconfirmed HIVST unknown
SB1/302	2016-11-22	Female	21	18_24	1	1	1	1	Yes	Yes		No		0			Negative	Unconfirmed	Unconfirmed HIVST neg
SB1/303	2016-11-22	Female	30	30_34	1	1	1	1	Yes	Yes		No		0			Negative	Unconfirmed	Unconfirmed HIVST neg
SB1/304	2016-11-22	Female	35	35_65	1	1	1	1	Yes	Yes		No		0			Negative	Unconfirmed	Unconfirmed HIVST neg
SB1/305	2016-11-22	Female	50	35_65	1	1	1	1	Yes	Yes		No		0			Negative	Unconfirmed	Unconfirmed HIVST neg
SB1/306	2016-11-22	Female	34	30_34	1	1	1	1	Yes	Yes		No		0			Negative	Unconfirmed	Unconfirmed HIVST neg
SB1/307					1	1		0	No	No		Yes	1	1	Chose HCT	Yes
SB1/308	2016-11-22	Female	30	30_34	1	1	1	1	Yes	Yes		No		0			Negative	Unconfirmed	Unconfirmed HIVST neg
SB1/309	2016-11-29	Female	34	30_34	1	1	1	1	Yes	Yes		No		0			Negative	Unconfirmed	Unconfirmed HIVST neg
SB1/310	2016-11-29	Female	58	35_65	1	1	1	1	Yes	Yes		No		0			Negative	Unconfirmed	Unconfirmed HIVST neg
SB1/311	2016-11-29	Female	27	25_29	1	1	1	1	Yes	Yes		No		0			Negative	Unconfirmed	Unconfirmed HIVST neg
SB1/312	2016-11-29	Female	37	35_65	1	1	1	1	Yes	Yes		No		0			Negative	Unconfirmed	Unconfirmed HIVST neg
SB1/313	2016-11-29	Female	32	30_34	1	1	1	1	Yes	Yes		No		0			Negative	Unconfirmed	Unconfirmed HIVST neg
SB1/314	2016-11-30	Female	30	30_34	1	1	1	1	Yes	Yes		No		0			Negative	Unconfirmed	Unconfirmed HIVST neg
SB1/315	2016-12-02	Female	56	35_65	1	1	1	1	Yes	Yes		No		0			Negative	Unconfirmed	Unconfirmed HIVST neg
SB1/316	2016-12-02	Female	18	18_24	1	1	1	1	Yes	Yes		No		0			Negative	Unconfirmed	Unconfirmed HIVST neg
SB1/317	2016-12-02	Female	40	35_65	1	1	1	1	Yes	Yes		No		0			Negative	Unconfirmed	Unconfirmed HIVST neg
SB1/318	2016-12-02	Female	25	25_29	1	1	1	1	Yes	Yes		No		0			Negative	Unconfirmed	Unconfirmed HIVST neg
SB1/319	2016-12-02	Female	29	25_29	1	1	1	1	Yes	Yes		No		0			Negative	Unconfirmed	Unconfirmed HIVST neg
SB1/320	2016-12-02	Female	59	35_65	1	1	1	1	Yes	Yes		No		0			Negative	Unconfirmed	Unconfirmed HIVST neg
SB1/321	2016-12-05	Female	31	30_34	1	1	1	1	Yes	Yes		No		0			Negative	Unconfirmed	Unconfirmed HIVST neg
SB1/322	2016-12-05	Male	44	35_65	1	1	1	1	Yes	Yes		No		0			Negative	Unconfirmed	Unconfirmed HIVST neg
SB1/323	2016-12-06	Female	25	25_29	1	1	1	1	Yes	Yes		No		0			Negative	Confirmed negative	Confirmed negative
SB1/324	2016-12-06	Male	31	30_34	1	1	1	1	Yes	Yes		No		0			Positive	New positive	New pos Dx
SB1/325					2	2	2	2	Yes	No	Yes	No		0
SB1/326	2016-12-07	Female	33	30_34	1	1	1	1	Yes	Yes		No		0			Negative	Unconfirmed	Unconfirmed HIVST neg
SB1/327	2016-12-07	Female	59	35_65	1	1	1	1	Yes	Yes		No		0			Not reported	Unconfirmed	Unconfirmed HIVST unknown
SB1/328	2016-12-07	Female	46	35_65	1	1	1	1	Yes	Yes		No		0			Not reported	Unconfirmed	Unconfirmed HIVST unknown
SB1/329	2016-12-08	Female	27	25_29	1	1	1	1	Yes	Yes		No		0			Negative	Unconfirmed	Unconfirmed HIVST neg
SB1/330	2016-12-08	Male	31	30_34	1	1	1	1	Yes	Yes		No		0			Not reported	Unconfirmed	Unconfirmed HIVST unknown
SB1/331	2016-12-08	Female	45	35_65	1	1	1	1	Yes	Yes		No		0			Negative	Unconfirmed	Unconfirmed HIVST neg
SB1/332	2016-12-08	Female	30	30_34	1	1	1	1	Yes	Yes		No		0			Not reported	Known positive	Previous pos Dx
SB1/333	2016-12-08	Female	25	25_29	1	1	1	1	Yes	Yes		No		0			Not reported	Unconfirmed	Unconfirmed HIVST unknown
SB1/334	2016-12-12	Female	38	35_65	1	1	1	1	Yes	Yes		No		0			Not reported	Unconfirmed	Unconfirmed HIVST unknown
SB1/335	2016-12-12	Female	28	25_29	1	1	1	1	Yes	Yes		No		0			Not reported	Unconfirmed	Unconfirmed HIVST unknown
SB1/336	2016-12-12	Female	26	25_29	1	2	1	2	Yes	Yes		No		0			Negative	Confirmed negative	Confirmed negative
SB1/337	2016-12-12	Female	20	18_24	1	1	1	1	Yes	Yes		No		0			Not reported	Unconfirmed	Unconfirmed HIVST unknown
SB1/338	2016-12-13	Female	38	35_65	1	1	1	1	Yes	Yes		No		0			Negative	Unconfirmed	Unconfirmed HIVST neg
SB1/339	2016-12-13	Female	37	35_65	1	1	1	1	Yes	Yes		No		0			Not reported	Unconfirmed	Unconfirmed HIVST unknown
SB1/340	2016-12-13	Female	30	30_34	1	2	1	2	Yes	Yes		No		0			Negative	Unconfirmed	Unconfirmed HIVST neg
SB1/341	2016-12-13	Female	27	25_29	1	1	1	1	Yes	Yes		No		0			Negative	Unconfirmed	Unconfirmed HIVST neg
SB1/342	2016-12-13	Female	27	25_29	1	1	1	1	Yes	Yes		No		0			Negative	Unconfirmed	Unconfirmed HIVST neg
SB1/343	2016-12-13	Female	32	30_34	1	1	1	1	Yes	Yes		No		0			Negative	Unconfirmed	Unconfirmed HIVST neg
SB1/344	2016-12-13	Female	27	25_29	1	1	1	1	Yes	Yes		No		0			Not reported	Unconfirmed	Unconfirmed HIVST unknown
SB1/345	2016-12-13	Male	65	35_65	1	1	1	1	Yes	Yes		No		0			Not reported	Unconfirmed	Unconfirmed HIVST unknown
SB1/346	2016-12-13	Female	35	35_65	1	1	1	1	Yes	Yes		No		0			Negative	Unconfirmed	Unconfirmed HIVST neg
SB1/347	2016-12-13	Female	22	18_24	1	1	1	1	Yes	Yes		No		0			Not reported	Unconfirmed	Unconfirmed HIVST unknown
SB1/348	2016-12-13	Female	50	35_65	1	1	1	1	Yes	Yes		No		0			Not reported	Unconfirmed	Unconfirmed HIVST unknown
SB1/349	2016-12-14	Female	33	30_34	1	1	1	1	Yes	Yes		No		0			Positive	New positive	New pos Dx
SB1/350	2016-12-14	Male	35	35_65	1	1	1	1	Yes	Yes		No		0			Negative	Unconfirmed	Unconfirmed HIVST neg
SB1/351	2016-12-15	Female	26	25_29	1	1	1	1	Yes	Yes		No		0			Not reported	Unconfirmed	Unconfirmed HIVST unknown
SB1/352	2016-12-15	Female	37	35_65	1	1	1	1	Yes	Yes		No		0			Not reported	Unconfirmed	Unconfirmed HIVST unknown
SB1/353	2016-12-15	Female	29	25_29	1	1	1	1	Yes	Yes		No		0			Negative	Unconfirmed	Unconfirmed HIVST neg
SB1/354	2016-12-15	Female	42	35_65	1	1	1	1	Yes	Yes		No		0			Negative	Unconfirmed	Unconfirmed HIVST neg
SB1/355	2016-12-15	Female	44	35_65	1	1	1	1	Yes	Yes		No		0			Not reported	Unconfirmed	Unconfirmed HIVST unknown
SB1/356	2016-12-15	Female	25	25_29	1	1	1	1	Yes	Yes		No		0			Negative	Confirmed negative	Confirmed negative
SB1/357	2016-12-15	Female	39	35_65	1	1	1	1	Yes	Yes		No		0			Negative	Unconfirmed	Unconfirmed HIVST neg
SB1/358	2017-01-17	Female	27	25_29	1	1	1	1	Yes	Yes		No		0			Negative	Unconfirmed	Unconfirmed HIVST neg
SB1/359	2017-01-17	Female	31	30_34	1	1	1	1	Yes	Yes		No		0			Negative	Unconfirmed	Unconfirmed HIVST neg
SB1/360	2017-01-17	Female	25	25_29	1	1	1	1	Yes	Yes		No		0			Not reported	Unconfirmed	Unconfirmed HIVST neg
SB1/361	2017-01-17	Female	25	25_29	1	1	1	1	Yes	Yes		No		0			Not reported	Unconfirmed	Unconfirmed HIVST unknown
SB1/362	2017-01-17	Female	28	25_29	1	1	1	1	Yes	Yes		No		0			Negative	Unconfirmed	Unconfirmed HIVST neg
SB1/363	2017-01-17	Female	24	18_24	1	1	1	1	Yes	Yes		No		0			Not reported	Unconfirmed	Unconfirmed HIVST unknown
SB1/364	2017-01-17	Female	42	35_65	1	1	1	1	Yes	Yes		No		0			Not reported	Unconfirmed	Unconfirmed HIVST neg
SB1/365	2017-01-17	Female	26	25_29	1	1	1	1	Yes	Yes		No		0			Not reported	Unconfirmed	Unconfirmed HIVST unknown
SB1/366	2017-01-17	Female	37	35_65	1	1	1	1	Yes	Yes		No		0			Not reported	Unconfirmed	Unconfirmed HIVST unknown
SB1/367	2017-01-17	Female	41	35_65	1	1	1	1	Yes	Yes		No		0			Negative	Unconfirmed	Unconfirmed HIVST neg
SB1/368	2017-01-18	Female	28	25_29	1	1	1	1	Yes	Yes		No		0			Not reported	Unconfirmed	Unconfirmed HIVST unknown
SB1/369	2017-01-18	Female	35	35_65	1	1	1	1	Yes	Yes		No		0			Not reported	Unconfirmed	Unconfirmed HIVST unknown
SB1/370					2	2	2	2	Yes	No	Yes	No		0
SB1/371	2017-01-18	Female	32	30_34	1	1	1	1	Yes	Yes		No		0			Negative	Unconfirmed	Unconfirmed HIVST neg
SB1/372	2017-01-18	Female	30	30_34	1	1	1	1	Yes	Yes		No		0			Not reported	Unconfirmed	Unconfirmed HIVST unknown
SB1/373	2017-01-18	Female	40	35_65	1	1	1	1	Yes	Yes		No		0			Not reported	Unconfirmed	Unconfirmed HIVST neg
SB1/374					2	2	2	2	Yes	No	Yes	No		0
SB1/375	2017-01-18	Female	43	35_65	1	1	1	1	Yes	Yes		No		0			Not reported	Unconfirmed	Unconfirmed HIVST neg
SB1/376	2017-01-19	Female	31	30_34	1	1	1	1	Yes	Yes		No		0			Positive	Known positive	Previous pos Dx
SB1/377	2017-01-19	Female	39	35_65	1	1	1	1	Yes	Yes		No		0			Not reported	Unconfirmed	Unconfirmed HIVST neg
SB1/378	2017-01-19	Female	31	30_34	1	1	1	1	Yes	Yes		No		0			Not reported	Unconfirmed	Unconfirmed HIVST neg
SB1/379	2017-01-19	Female	47	35_65	1	1	1	1	Yes	Yes		No		0			Negative	Unconfirmed	Unconfirmed HIVST neg
SB1/380	2017-01-19	Female	22	18_24	1	1	1	1	Yes	Yes		No		0			Negative	Unconfirmed	Unconfirmed HIVST neg
SB1/381					2	2	2	2	Yes	No	Yes	No		0
SB1/382	2017-01-19	Female	42	35_65	1	1	1	1	Yes	Yes		No		0			Not reported	Unconfirmed	Unconfirmed HIVST neg
SB1/383	2017-01-19	Female	32	30_34	1	1	1	1	Yes	Yes		No		0			Negative	Unconfirmed	Unconfirmed HIVST neg
SB1/384	2017-01-20	Female	28	25_29	1	1	1	1	Yes	Yes		No		0			Negative	Unconfirmed	Unconfirmed HIVST neg
SB1/385	2017-01-20	Female	28	25_29	1	1	1	1	Yes	Yes		No		0			Negative	Unconfirmed	Unconfirmed HIVST neg
SB1/386	2017-01-23	Female	33	30_34	1	1	1	1	Yes	Yes		No		0			Not reported	Unconfirmed	Unconfirmed HIVST unknown
SB1/387	2017-01-23	Female	25	25_29	1	1	1	1	Yes	Yes		No		0			Not reported	Unconfirmed	Unconfirmed HIVST unknown
SB1/388	2017-01-23	Male	23	18_24	1	1	1	1	Yes	Yes		No		0			Not reported	Unconfirmed	Unconfirmed HIVST unknown
SB2/001	2017-01-25	Male	41	35_65	1	1	1	1	Yes	Yes		No		0			Negative	Unconfirmed	Unconfirmed HIVST neg
SB2/002	2017-01-25	Female	26	25_29	1	1	1	1	Yes	Yes		No		0			Not reported	Unconfirmed	Unconfirmed HIVST unknown
SB2/003	2017-01-25	Male	51	35_65	1	1	1	1	Yes	Yes		No		0			Negative	Unconfirmed	Unconfirmed HIVST neg
SB2/004	2017-01-25	Female	34	30_34	1	1	1	1	Yes	Yes		No		0			Not reported	Unconfirmed	Unconfirmed HIVST unknown
SB2/005	2017-01-26	Female	35	35_65	1	1	1	1	Yes	Yes		No		0			Negative	Unconfirmed	Unconfirmed HIVST neg
SB2/006	2017-01-26	Female	34	30_34	1	1	1	1	Yes	Yes		No		0			Negative	Unconfirmed	Unconfirmed HIVST neg
SB2/007	2017-01-26	Male	57	35_65	1	2	1	2	Yes	Yes		No		0			Not reported	Unconfirmed	Unconfirmed HIVST unknown
SB2/008	2017-01-26	Female	51	35_65	1	1	1	1	Yes	Yes		No		0			Negative	Unconfirmed	Unconfirmed HIVST neg
SB2/009	2017-01-31	Female	41	35_65	1	1	1	1	Yes	Yes		No		0			Negative	New positive	New pos Dx
SB2/010	2017-01-31	Female	30	30_34	1	1	1	1	Yes	Yes		No		0			Negative	Unconfirmed	Unconfirmed HIVST neg
SB2/011	2017-02-01	Male	46	35_65	1	1	1	1	Yes	Yes		No		0			Positive	Known positive	Previous pos Dx
SB2/012	2017-02-01	Female	33	30_34	1	1	1	1	Yes	Yes		No		0			Negative	Unconfirmed	Unconfirmed HIVST neg
SB2/013	2017-02-01	Female	32	30_34	1	1	1	1	Yes	Yes		No		0			Negative	Unconfirmed	Unconfirmed HIVST neg
SB2/014	2017-02-01	Male	26	25_29	1	1	1	1	Yes	Yes		No		0			Negative	Unconfirmed	Unconfirmed HIVST neg
SB2/015	2017-02-02	Female	42	35_65	1	1	1	1	Yes	Yes		No		0			Not reported	Known positive	Previous pos Dx
SB2/016	2017-02-02	Female	32	30_34	1	1	1	1	Yes	Yes		No		0			Negative	Unconfirmed	Unconfirmed HIVST neg
SB2/017	2017-02-02	Male	31	30_34	1	1	1	1	Yes	Yes		No		0			Negative	Known positive	Previous pos Dx
SB2/018	2017-02-08	Female	47	35_65	1	1	1	1	Yes	Yes		No		0			Negative	Unconfirmed	Unconfirmed HIVST neg
SB2/019	2017-02-08	Female	21	18_24	1	1	1	1	Yes	Yes		No		0			Not reported	Unconfirmed	Unconfirmed HIVST unknown
SB2/020	2017-02-08	Female	45	35_65	1	1	1	1	Yes	Yes		No		0			Negative	Unconfirmed	Unconfirmed HIVST neg
SB2/021	2017-02-08	Male	34	30_34	1	1	1	1	Yes	Yes		No		0			Negative	Unconfirmed	Unconfirmed HIVST neg
SB2/022	2017-02-08	Female	24	18_24	1	1	1	1	Yes	Yes		No		0			Negative	Known positive	Previous pos Dx
SB2/023	2017-02-08	Female	39	35_65	1	1	1	1	Yes	Yes		No		0			Not reported	Unconfirmed	Unconfirmed HIVST unknown
SB2/024	2017-02-08	Female	31	30_34	1	1	1	1	Yes	Yes		No		0			Negative	Unconfirmed	Unconfirmed HIVST neg
SB2/025	2017-02-08	Female	32	30_34	1	1	1	1	Yes	Yes		No		0			Negative	Unconfirmed	Unconfirmed HIVST neg
SB2/026					2	2	2	2	Yes	No	Yes	No		0
SB2/027	2017-02-08	Female	35	35_65	1	1	1	1	Yes	Yes		No		0			Positive	Known positive	Previous pos Dx
SB2/028	2017-02-08	Male	37	35_65	1	1	1	1	Yes	Yes		No		0			Negative	Unconfirmed	Unconfirmed HIVST neg
SB2/029	2017-02-10	Female	21	18_24	1	1	1	1	Yes	Yes		No		0			Negative	Unconfirmed	Unconfirmed HIVST neg
SB2/030	2017-02-13	Female	30	30_34	1	1	1	1	Yes	Yes		No		0			Negative	Unconfirmed	Unconfirmed HIVST neg
SB2/031	2017-02-13	Female	33	30_34	1	1	1	1	Yes	Yes		No		0			Negative	Unconfirmed	Unconfirmed HIVST neg
SB2/032	2017-02-13	Male	33	30_34	1	1	1	1	Yes	Yes		No		0			Negative	Unconfirmed	Unconfirmed HIVST neg
SB2/033	2017-02-13	Female	29	25_29	1	1	1	1	Yes	Yes		No		0			Negative	Unconfirmed	Unconfirmed HIVST neg
SB2/034	2017-02-13	Female	25	25_29	1	1	1	1	Yes	Yes		No		0			Negative	Unconfirmed	Unconfirmed HIVST neg
SB2/035	2017-02-13	Female	24	18_24	1	1	1	1	Yes	Yes		No		0			Negative	Unconfirmed	Unconfirmed HIVST neg
SB2/036	2017-02-13	Female	35	35_65	1	1	1	1	Yes	Yes		No		0			Not reported	Unconfirmed	Unconfirmed HIVST unknown
SB2/037	2017-02-13	Female	21	18_24	1	1	1	1	Yes	Yes		No		0			Not reported	Unconfirmed	Unconfirmed HIVST unknown
SB2/038	2017-02-14	Female	25	25_29	1	1	1	1	Yes	Yes		No		0			Not reported	Unconfirmed	Unconfirmed HIVST unknown
SB2/039	2017-02-14	Female	26	25_29	1	1	1	1	Yes	Yes		No		0			Negative	Unconfirmed	Unconfirmed HIVST neg
SB2/040					2	2	2	2	Yes	No	Yes	No		0
SB2/041	2017-02-14	Female	21	18_24	1	1	1	1	Yes	Yes		No		0			Negative	Unconfirmed	Unconfirmed HIVST neg
SB2/042	2017-02-14	Female	37	35_65	1	1	1	1	Yes	Yes		No		0			Negative	Unconfirmed	Unconfirmed HIVST neg
SB2/043					2	2	2	2	Yes	No	Yes	No		0
SB2/044	2017-02-20	Female	41	35_65	1	1	1	1	Yes	Yes		No		0			Negative	Unconfirmed	Unconfirmed HIVST neg
SB2/045	2017-02-20	Male	35	35_65	1	1	1	1	Yes	Yes		No		0			Negative	Unconfirmed	Unconfirmed HIVST neg
SB2/047	2017-02-20	Female	41	35_65	1	1	1	1	Yes	Yes		No		0			Negative	Unconfirmed	Unconfirmed HIVST neg
SB2/048	2017-02-20	Female	35	35_65	1	1	1	1	Yes	Yes		No		0			Not reported	Unconfirmed	Unconfirmed HIVST unknown
SB2/049	2017-02-20	Female	31	30_34	1	1	1	1	Yes	Yes		No		0			Negative	Unconfirmed	Unconfirmed HIVST neg
SB2/050	2017-02-21	Female	29	25_29	1	1	1	1	Yes	Yes		No		0			Not reported	Unconfirmed	Unconfirmed HIVST unknown
SB2/051	2017-02-21	Female	50	35_65	1	1	1	1	Yes	Yes		No		0			Negative	Unconfirmed	Unconfirmed HIVST neg
SB2/052	2017-02-24	Female	34	30_34	1	1	1	1	Yes	Yes		No		0			Negative	Unconfirmed	Unconfirmed HIVST neg
SB2/053	2017-02-24	Female	27	25_29	1	1	1	1	Yes	Yes		No		0			Negative	Unconfirmed	Unconfirmed HIVST neg
SB2/054	2017-02-24	Female	26	25_29	1	1	1	1	Yes	Yes		No		0			Negative	Unconfirmed	Unconfirmed HIVST neg
SB2/055	2017-02-24	Female	23	18_24	1	1	1	1	Yes	Yes		No		0			Negative	Unconfirmed	Unconfirmed HIVST neg
SB2/056	2017-02-24	Female	28	25_29	1	1	1	1	Yes	Yes		No		0			Negative	Unconfirmed	Unconfirmed HIVST neg
SB2/057	2017-02-28	Female	26	25_29	1	1	1	1	Yes	Yes		No		0			Negative	Known positive	Previous pos Dx
SB2/058	2017-03-06	Female	26	25_29	1	1	1	1	Yes	Yes		No		0			Negative	Unconfirmed	Unconfirmed HIVST neg
SB2/059					2	2	2	2	Yes	No	Yes	No		0
SB2/060	2017-03-06	Female	29	25_29	1	1	1	1	Yes	Yes		No		0			Negative	Unconfirmed	Unconfirmed HIVST neg
SB2/061	2017-03-06	Female	32	30_34	1	1	1	1	Yes	Yes		No		0			Negative	Unconfirmed	Unconfirmed HIVST neg
SB2/062	2017-03-07	Female	37	35_65	1	1	1	1	Yes	Yes		No		0			Negative	Unconfirmed	Unconfirmed HIVST neg
SB2/063	2017-03-07	Male	39	35_65	1	1	1	1	Yes	Yes		No		0			Negative	Unconfirmed	Unconfirmed HIVST neg
SB2/064	2017-03-07	Female	34	30_34	1	1	1	1	Yes	Yes		No		0			Negative	Unconfirmed	Unconfirmed HIVST neg
SB2/065	2017-03-07	Female	43	35_65	1	1	1	1	Yes	Yes		No		0			Negative	Known positive	Previous pos Dx
SB2/066	2017-03-07	Female	31	30_34	1	1	1	1	Yes	Yes		No		0			Positive	Known positive	Previous pos Dx
SB2/067	2017-03-09	Female	31	30_34	1	1	1	1	Yes	Yes		No		0			Negative	Unconfirmed	Unconfirmed HIVST neg
SB2/068	2017-03-09	Female	25	25_29	1	1	1	1	Yes	Yes		No		0			Positive	Known positive	Previous pos Dx
SB2/069	2017-03-10	Female	26	25_29	1	1	1	1	Yes	Yes		No		0			Not reported	Unconfirmed	Unconfirmed HIVST unknown
SB2/070	2017-03-13	Female	27	25_29	1	1	1	1	Yes	Yes		No		0			Negative	Unconfirmed	Unconfirmed HIVST neg
SB2/071	2017-03-14	Female	28	25_29	1	1	1	1	Yes	Yes		No		0			Not reported	Unconfirmed	Unconfirmed HIVST unknown
SB2/072	2017-03-14	Female	32	30_34	1	1	1	1	Yes	Yes		No		0			Negative	Unconfirmed	Unconfirmed HIVST neg
SB2/073	2017-03-14	Female	27	25_29	1	1	1	1	Yes	Yes		No		0			Negative	Unconfirmed	Unconfirmed HIVST neg
SB2/074	2017-03-16	Female	31	30_34	1	1	1	1	Yes	Yes		No		0			Negative	Unconfirmed	Unconfirmed HIVST neg
SB2/075	2017-03-17	Female	27	25_29	1	1	1	1	Yes	Yes		No		0			Negative	Unconfirmed	Unconfirmed HIVST neg
SB2/076	2017-03-17	Female	26	25_29	1	1	1	1	Yes	Yes		No		0			Not reported	Unconfirmed	Unconfirmed HIVST unknown
SB2/077	2017-03-17	Female	31	30_34	1	1	1	1	Yes	Yes		No		0			Not reported	Unconfirmed	Unconfirmed HIVST unknown
SB2/078a	2017-03-17	Female	26	25_29	1	1	1	1	Yes	Yes		No		0			Negative	Unconfirmed	Unconfirmed HIVST neg
SB2/078b	2017-03-17	Female	29	25_29	1	1	1	1	Yes	Yes		No		0			Negative	Unconfirmed	Unconfirmed HIVST neg
SB2/079	2017-03-17	Male	26	25_29	1	1	1	1	Yes	Yes		No		0			Positive	Known positive	Previous pos Dx
SB2/080	2017-03-23	Female	54	35_65	1	1	1	1	Yes	Yes		No		0			Not reported	Unconfirmed	Unconfirmed HIVST unknown
SB2/081	2017-03-23	Female	52	35_65	1	1	1	1	Yes	Yes		No		0			Not reported	Unconfirmed	Unconfirmed HIVST unknown
SB2/082	2017-03-23	Female	26	25_29	1	1	1	1	Yes	Yes		No		0			Not reported	Unconfirmed	Unconfirmed HIVST unknown
WH/001	2016-03-02	Female	21	18_24	1	1	1	1	Yes	Yes		No		0			Negative	Unconfirmed	Unconfirmed HIVST neg
WH/002					1	1		0	No	No		Yes	1	1	Not ready	Yes
WH/003					1	1		0	No	No		Yes	1	1	Other	Yes
WH/004					1	1		0	No	No		Yes	1	1	Other	Yes
WH/005	2016-03-03	Female	30	30_34	1	1	1	1	Yes	Yes		No		0			Negative	Unconfirmed	Unconfirmed HIVST neg
WH/006	2016-03-03	Female	18	18_24	1	1	1	1	Yes	Yes		No		0			Not reported	Unconfirmed	Unconfirmed HIVST unknown
WH/007					1	1		0	No	No		Yes	1	1	Not ready	Yes
WH/008	2016-03-07	Female	29	25_29	1	1	1	1	Yes	Yes		No		0			Negative	Unconfirmed	Unconfirmed HIVST neg
WH/009	2016-03-07	Female	40	35_65	1	1	1	1	Yes	Yes		No		0			Negative	Unconfirmed	Unconfirmed HIVST neg
WH/010	2016-03-07	Female	24	18_24	1	1	1	1	Yes	Yes		No		0			Negative	Unconfirmed	Unconfirmed HIVST neg
WH/011	2016-03-09	Female	27	25_29	1	1	1	1	Yes	Yes		No		0			Not reported	Unconfirmed	Unconfirmed HIVST unknown
WH/013					1	1		0	No	No		Yes	1	1	Not specified	Yes
WH/014	2016-03-09	Female	27	25_29	1	1	1	1	Yes	Yes		No		0			Negative	Confirmed negative	Confirmed negative
WH/015	2016-03-09	Female	41	35_65	1	1	1	1	Yes	Yes		No		0			Not reported	Unconfirmed	Unconfirmed HIVST unknown
WH/016	2016-03-09	Female	29	25_29	1	1	1	1	Yes	Yes		No		0			Not reported	Unconfirmed	Unconfirmed HIVST unknown
WH/017	2016-03-11	Female	29	25_29	1	1	1	1	Yes	Yes		No		0			Not reported	Unconfirmed	Unconfirmed HIVST unknown
WH/018					1	1		0	No	No		Yes	1	1	Chose HCT	Yes
WH/019	2016-03-14	Female	25	25_29	1	1	1	1	Yes	Yes		No		0			Negative	Unconfirmed	Unconfirmed HIVST neg
WH/020	2016-03-14	Female	37	35_65	1	1	1	1	Yes	Yes		No		0			Negative	Confirmed negative	Confirmed negative
WH/021	2016-03-14	Female	20	18_24	1	1	1	1	Yes	Yes		No		0			Negative	Unconfirmed	Unconfirmed HIVST neg
WH/022	2016-03-14	Female	44	35_65	1	1	1	1	Yes	Yes		No		0			Negative	Unconfirmed	Unconfirmed HIVST neg
WH/023	2016-03-14	Female	21	18_24	1	1	1	1	Yes	Yes		No		0			Not reported	Confirmed negative	Confirmed negative
WH/025	2016-03-16	Female	18	18_24	1	1	1	1	Yes	Yes		No		0			Not reported	Unconfirmed	Unconfirmed HIVST unknown
WH/027	2016-03-18	Female	23	18_24	1	2	1	2	Yes	Yes		No		0			Not reported	Unconfirmed	Unconfirmed HIVST unknown
WH/028					1	1		0	No	No		Yes	1	1	Not specified	Yes
WH/029	2016-03-18	Female	18	18_24	1	1	1	1	Yes	Yes		No		0			Negative	Unconfirmed	Unconfirmed HIVST neg
WH/030	2016-03-18	Female	26	25_29	1	1	1	1	Yes	Yes		No		0			Not reported	Unconfirmed	Unconfirmed HIVST unknown
WH/031	2016-03-22	Female	41	35_65	1	2	1	1	Yes	Yes		No		1			Not reported	Unconfirmed	Unconfirmed HIVST unknown
WH/032	2016-03-22	Female	21	18_24	1	1	1	1	Yes	Yes		No		0			Not reported	Unconfirmed	Unconfirmed HIVST unknown
WH/034	2016-03-22	Female	25	25_29	1	1	1	1	Yes	Yes		No		0			Not reported	New positive	New pos Dx
WH/035	2016-03-24	Female	28	25_29	1	1	1	1	Yes	Yes		No		0			Not reported	Unconfirmed	Unconfirmed HIVST unknown
WH/037	2016-03-31	Female	22	18_24	1	1	1	1	Yes	Yes		No		0			Not reported	New positive	New pos Dx
WH/039	2016-03-31	Female	39	35_65	1	1	1	1	Yes	Yes		No		0			Not reported	Unconfirmed	Unconfirmed HIVST unknown
WH/040					1	3		1	No	No		Yes	1	2	Not specified
WH/041					1	2		0	No	No		Yes	1	2	Not specified	Yes
WH/042	2016-04-05	Female	32	30_34	1	1	1	1	Yes	Yes		No		0			Not reported	Unconfirmed	Unconfirmed HIVST unknown
WH/043					1	1		0	No	No		Yes	1	1	Not specified	Yes
WH/044					1	1		0	No	No		Yes	1	1	Other	Yes
WH/045	2016-04-05	Female	30	30_34	1	1	1	1	Yes	Yes		No		0			Not reported	Confirmed negative	Confirmed negative
WH/046					1	1		0	No	No		Yes	1	1	Not specified	Yes
WH/047					1	1		0	No	No		Yes	1	1	Not specified	Yes
WH/048					1	1		0	No	No		Yes	1	1	Not specified	Yes
WH/049	2016-04-07	Female	19	18_24	1	1	1	1	Yes	Yes		No		0			Negative	Unconfirmed	Unconfirmed HIVST neg
WH/050	2016-04-07	Female	19	18_24	1	1	1	1	Yes	Yes		No		0			Negative	Unconfirmed	Unconfirmed HIVST neg
WH/052	2016-04-07	Female	20	18_24	1	1	1	1	Yes	Yes		No		0			Negative	Unconfirmed	Unconfirmed HIVST neg
WH/054	2016-04-08	Female	23	18_24	1	1	1	1	Yes	Yes		No		0			Not reported	Unconfirmed	Unconfirmed HIVST unknown
WH/055					1	1		0	No	No		Yes	1	1	Chose HCT	Yes
WH/056	2016-04-08	Female	18	18_24	1	1	1	1	Yes	Yes		No		0			Not reported	Unconfirmed	Unconfirmed HIVST unknown
WH/057	2016-04-08	Female	23	18_24	1	1	1	1	Yes	Yes		No		0			Negative	Confirmed negative	Confirmed negative
WH/058	2016-04-08	Female	20	18_24	1	1	1	1	Yes	Yes		No		0			Not reported	Unconfirmed	Unconfirmed HIVST unknown
WH/059	2016-04-08	Female	27	25_29	1	1	1	1	Yes	Yes		No		0			Not reported	Unconfirmed	Later pos Dx
WH/060	2016-04-08	Female	27	25_29	1	1	1	1	Yes	Yes		No		0			Negative	Confirmed negative	Confirmed negative
WH/062	2016-04-11	Female	27	25_29	1	1	1	1	Yes	Yes		No		0			Negative	Unconfirmed	Unconfirmed HIVST neg
WH/063	2016-04-11	Female	22	18_24	1	2	1	1	Yes	Yes		No		1			Negative	Unconfirmed	Unconfirmed HIVST neg
WH/065	2016-04-13	Female	35	35_65	1	1	1	1	Yes	Yes		No		0			Negative	Unconfirmed	Unconfirmed HIVST neg
WH/066					1	2		0	No	No		Yes	1	2	Chose HCT	Yes
WH/067	2016-04-14	Female	24	18_24	1	1	1	1	Yes	Yes		No		0			Not reported	Unconfirmed	Unconfirmed HIVST unknown
WH/068					1	1		0	No	No		Yes	1	1	Not ready	Yes
WH/069					1	1		0	No	No		Yes	1	1	Chose HCT	Yes
WH/070					1	2		0	No	No		Yes	1	2	Scared	Yes
WH/071					1	1		0	No	No		Yes	1	1	Chose HCT	Yes
WH/072					1	2		0	No	No		Yes	2	2	Not ready
WH/073	2016-04-18	Female	34	30_34	1	1	1	1	Yes	Yes		No		0			Not reported	Unconfirmed	Unconfirmed HIVST unknown
WH/074					1	2		0	No	No		Yes	1	2	Chose HCT	Yes
WH/076	2016-04-21	Female	20	18_24	1	1	1	1	Yes	Yes		No		0			Not reported	Unconfirmed	Unconfirmed HIVST unknown
WH/077	2016-04-21	Female	28	25_29	1	1	1	1	Yes	Yes		No		0			Not reported	Unconfirmed	Unconfirmed HIVST unknown
WH/078	2016-04-25	Female	18	18_24	1	1	1	1	Yes	Yes		No		0			Not reported	Unconfirmed	Unconfirmed HIVST unknown
WH/079	2016-04-25	Female	24	18_24	1	1	1	1	Yes	Yes		No		0			Not reported	Unconfirmed	Unconfirmed HIVST unknown
WH/081					1	1		0	No	No		Yes	1	1	Other	Yes
WH/082					1	1		0	No	No		Yes	1	1	Chose HCT	Yes
WH/083	2016-04-26	Female	41	35_65	1	1	1	1	Yes	Yes		No		0			Not reported	Unconfirmed	Unconfirmed HIVST unknown
WH/086	2016-04-29	Female	18	18_24	1	1	1	1	Yes	Yes		No		0			Negative	Unconfirmed	Unconfirmed HIVST neg
WH/087	2016-04-29	Female	18	18_24	1	1	1	1	Yes	Yes		No		0			Negative	Unconfirmed	Unconfirmed HIVST neg
WH/088	2016-04-29	Female	24	18_24	1	1	1	1	Yes	Yes		No		0			Negative	Unconfirmed	Unconfirmed HIVST neg
WH/089	2016-04-29	Female	20	18_24	1	1	1	1	Yes	Yes		No		0			Not reported	Unconfirmed	Unconfirmed HIVST unknown
WH/090	2016-05-04	Female	27	25_29	1	1	1	1	Yes	Yes		No		0			Not reported	Unconfirmed	Unconfirmed HIVST unknown
WH/091	2016-05-05	Female	30	30_34	1	1	1	1	Yes	Yes		No		0			Not reported	Unconfirmed	Unconfirmed HIVST unknown
WH/094	2016-05-06	Female	23	18_24	1	1	1	1	Yes	Yes		No		0			Negative	Confirmed negative	Confirmed negative
WH/095	2016-05-09	Female	19	18_24	1	1	1	1	Yes	Yes		No		0			Negative	Confirmed negative	Confirmed negative
WH/096	2016-05-09	Female	25	25_29	1	1	1	1	Yes	Yes		No		0			Not reported	Unconfirmed	Unconfirmed HIVST unknown
WH/097	2016-05-09	Female	18	18_24	1	1	1	1	Yes	Yes		No		0			Negative	Unconfirmed	Unconfirmed HIVST neg
WH/098	2016-05-10	Female	31	30_34	1	1	1	1	Yes	Yes		No		0			Not reported	Unconfirmed	Unconfirmed HIVST unknown
WH/099	2016-05-10	Female	28	25_29	1	1	1	1	Yes	Yes		No		0			Not reported	Confirmed negative	Confirmed negative
WH/100					1	1		0	No	No		Yes	1	1	Not ready	Yes
WH/101	2016-05-11	Female	22	18_24	1	2	1	2	Yes	Yes		No		0			Negative	Confirmed negative	Confirmed negative
WH/103	2016-05-11	Female	41	35_65	1	1	1	1	Yes	Yes		No		0			Not reported	Unconfirmed	Unconfirmed HIVST unknown
WH/104	2016-05-11	Female	27	25_29	1	1	1	1	Yes	Yes		No		0			Negative	Unconfirmed	Unconfirmed HIVST neg
WH/105	2016-05-12	Female	31	30_34	1	1	1	1	Yes	Yes		No		0			Not reported	Unconfirmed	Unconfirmed HIVST unknown
WH/106	2016-05-16	Female	28	25_29	1	1	1	1	Yes	Yes		No		0			Not reported	Unconfirmed	Unconfirmed HIVST unknown
WH/107	2016-05-16	Female	24	18_24	1	1	1	1	Yes	Yes		No		0			Not reported	Unconfirmed	Unconfirmed HIVST unknown
WH/108	2016-05-16	Female	24	18_24	1	1	1	1	Yes	Yes		No		0			Not reported	Unconfirmed	Unconfirmed HIVST unknown
WH/109	2016-05-16	Male	47	35_65	1	1	1	1	Yes	Yes		No		0			Negative	Confirmed negative	Confirmed negative
WH/110	2016-05-18	Female	24	18_24	1	1	1	1	Yes	Yes		No		0			Not reported	Unconfirmed	Unconfirmed HIVST unknown
WH/113	2016-05-19	Female	24	18_24	1	1	1	1	Yes	Yes		No		0			Not reported	Unconfirmed	Unconfirmed HIVST unknown
WH/115	2016-05-20	Female	24	18_24	1	1	1	1	Yes	Yes		No		0			Not reported	Unconfirmed	Unconfirmed HIVST unknown
WH/116	2016-05-23	Female	26	25_29	1	1	1	1	Yes	Yes		No		0			Not reported	Unconfirmed	Unconfirmed HIVST unknown
WH/117	2016-05-25	Female	42	35_65	1	1	1	1	Yes	Yes		No		0			Not reported	Confirmed negative	Confirmed negative
WH/118	2016-05-25	Female	30	30_34	1	1	1	1	Yes	Yes		No		0			Not reported	Confirmed negative	Confirmed negative
WH/121					1	1		0	No	No		Yes	1	1	Unwilling to self-test	Yes
WH/122					1	1		0	No	No		Yes	1	1	Not specified	Yes
WH/123	2016-05-27	Female	18	18_24	1	1	1	1	Yes	Yes		No		0			Not reported	Confirmed negative	Confirmed negative
WH/124					1	1		0	No	No		Yes	1	1	Not ready	Yes
WH/125	2016-05-30	Female	22	18_24	1	1	1	1	Yes	Yes		No		0			Not reported	Unconfirmed	Unconfirmed HIVST unknown
WH/126	2016-05-30	Female	20	18_24	2	3	1	1	Yes	Yes		No		2			Not reported	Unconfirmed	Unconfirmed HIVST unknown
WH/127	2016-05-30	Female	20	18_24	1	1	1	1	Yes	Yes		No		0			Negative	Unconfirmed	Unconfirmed HIVST neg
WH/129	2016-06-02	Female	22	18_24	1	1	1	1	Yes	Yes		No		0			Negative	Unconfirmed	Unconfirmed HIVST neg
WH/130	2016-06-02	Female	23	18_24	1	1	1	1	Yes	Yes		No		0			Negative	Unconfirmed	Unconfirmed HIVST neg
WH/131	2016-06-02	Female	31	30_34	1	1	1	1	Yes	Yes		No		0			Negative	Unconfirmed	Later pos Dx
WH/132	2016-06-02	Female	28	25_29	1	1	1	1	Yes	Yes		No		0			Negative	Unconfirmed	Later pos Dx
WH/133					2	2		0	No	No		Yes	2	2	Not ready
WH/134	2016-06-03	Female	29	25_29	1	1	1	1	Yes	Yes		No		0			Negative	Confirmed negative	Confirmed negative
WH/135	2016-06-06	Female	24	18_24	1	1	1	1	Yes	Yes		No		0			Not reported	Unconfirmed	Unconfirmed HIVST unknown
WH/136					1	2	1	2	Yes	No	Yes	No		0
WH/137	2016-06-07	Female	21	18_24	1	1	1	1	Yes	Yes		No		0			Negative	Unconfirmed	Unconfirmed HIVST neg
WH/138					1	1		0	No	No		Yes	1	1	Unwilling to self-test	Yes
WH/139					1	1		0	No	No		Yes	1	1	Unwilling to self-test	Yes
WH/140	2016-06-08	Female	24	18_24	1	1	1	1	Yes	Yes		No		0			Negative	Confirmed negative	Confirmed negative
WH/141					1	2		0	No	No		Yes	1	2	Unwilling to self-test	Yes
WH/142	2016-06-08	Female	25	25_29	1	1	1	1	Yes	Yes		No		0			Negative	Unconfirmed	Unconfirmed HIVST neg
WH/143	2016-06-09	Female	32	30_34	1	1	1	1	Yes	Yes		No		0			Negative	Unconfirmed	Unconfirmed HIVST neg
WH/144	2016-06-10	Female	42	35_65	1	1	1	1	Yes	Yes		No		0			Negative	Confirmed negative	Confirmed negative
WH/145					1	1		0	No	No		Yes	1	1	Not ready	Yes
WH/146	2016-06-15	Female	23	18_24	1	3	1	1	Yes	Yes		No		2			Not reported	Unconfirmed	Unconfirmed HIVST unknown
WH/148					1	1		0	No	No		Yes	1	1	Not specified	Yes
WH/149					1	1		0	No	No		Yes	1	1	Not specified	Yes
WH/150	2016-06-20	Female	28	25_29	1	1	1	1	Yes	Yes		No		0			Not reported	Unconfirmed	Unconfirmed HIVST unknown
WH/151					1	2		0	No	No		Yes	2	2	Not ready
WH/153	2016-06-24	Female	24	18_24	1	1	1	1	Yes	Yes		No		0			Negative	Unconfirmed	Unconfirmed HIVST neg
WH/154	2016-06-27	Female	29	25_29	1	1	1	1	Yes	Yes		No		0			Negative	Confirmed negative	Confirmed negative
WH/155					1	1		0	No	No		Yes	1	1	Chose HCT	Yes
WH/157	2016-06-29	Female	26	25_29	1	1	1	1	Yes	Yes		No		0			Negative	Confirmed negative	Confirmed negative
WH/159					1	2	1	2	Yes	No	Yes	No		0
WH/160	2016-07-04	Female	38	35_65	1	1	1	1	Yes	Yes		No		0			Negative	Confirmed negative	Confirmed negative
WH/161	2016-07-04	Female	39	35_65	1	1	1	1	Yes	Yes		No		0			Not reported	Unconfirmed	Unconfirmed HIVST unknown
WH/162					2	2		1	No	No		Yes	1	1	Chose HCT
WH/163	2016-07-07	Female	24	18_24	1	1	1	1	Yes	Yes		No		0			Negative	Confirmed negative	Confirmed negative
WH/164	2016-07-08	Female	26	25_29	1	1	1	1	Yes	Yes		No		0			Not reported	Unconfirmed	Unconfirmed HIVST unknown
WH/165					1	1		0	No	No		Yes	1	1	Not ready	Yes
WH/166					1	1		0	No	No		Yes	1	1	Scared	Yes
WH/167	2016-07-11	Female	20	18_24	1	1	1	1	Yes	Yes		No		0			Not reported	Unconfirmed	Later pos Dx
WH/168					2	2		0	No	No		Yes	2	2	Not ready
WH/169					2	2		1	No	No		Yes	1	1	Not ready
WH/170	2016-07-13	Female	32	30_34	1	1	1	1	Yes	Yes		No		0			Negative	Confirmed negative	Confirmed negative
WH/171					1	1		0	No	No		Yes	1	1	Chose HCT	Yes
WH/172	2016-07-15	Female	34	30_34	1	1	1	1	Yes	Yes		No		0			Not reported	Unconfirmed	Unconfirmed HIVST unknown
WH/173	2016-07-18	Female	21	18_24	1	1	1	1	Yes	Yes		No		0			Negative	Confirmed negative	Confirmed negative
WH/174	2016-07-18	Female	33	30_34	1	1	1	1	Yes	Yes		No		0			Not reported	Confirmed negative	Confirmed negative
WH/175	2016-07-20	Female	26	25_29	1	1	1	1	Yes	Yes		No		0			Not reported	Unconfirmed	Unconfirmed HIVST unknown
WH/176	2016-07-21	Female	30	30_34	1	1	1	1	Yes	Yes		No		0			Not reported	Unconfirmed	Unconfirmed HIVST unknown
WH/177					1	2		1	No	No		Yes	1	1	Scared
WH/178	2016-07-27	Female	29	25_29	1	1	1	1	Yes	Yes		No		0			Not reported	Confirmed negative	Confirmed negative
WH/179	2016-07-27	Female	26	25_29	1	2	1	2	Yes	Yes		No		0			Negative	Unconfirmed	Unconfirmed HIVST neg
WH/180					1	1		0	No	No		Yes	1	1	Chose HCT	Yes
WH/181	2016-08-01	Female	21	18_24	1	1	1	1	Yes	Yes		No		0			Not reported	Unconfirmed	Unconfirmed HIVST unknown
WH/182					1	1		0	No	No		Yes	1	1	Not ready	Yes
WH/183	2016-08-02	Female	24	18_24	1	1	1	1	Yes	Yes		No		0			Not reported	Confirmed negative	Confirmed negative
WH/184					1	1		0	No	No		Yes	1	1	Unwilling to self-test	Yes
WH/185					1	1		0	No	No		Yes	1	1	Not ready	Yes
WH/186	2016-08-05	Female	29	25_29	1	1	1	1	Yes	Yes		No		0			Negative	Confirmed negative	Confirmed negative
WH/187					1	1		0	No	No		Yes	1	1	Chose HCT	Yes
WH/188	2016-08-05	Female	33	30_34	1	1	1	1	Yes	Yes		No		0			Not reported	Confirmed negative	Confirmed negative
WH/189					2	2		0	No	No		Yes	1	2	Not ready	Yes
WH/190	2016-08-08	Female	31	30_34	1	1	1	1	Yes	Yes		No		0			Not reported	Unconfirmed	Unconfirmed HIVST unknown
WH/191	2016-08-08	Female	26	25_29	1	1	1	1	Yes	Yes		No		0			Not reported	Unconfirmed	Unconfirmed HIVST unknown
WH/192					1	2		0	No	No		Yes	2	2	Scared
WH/193	2016-08-08	Female	24	18_24	1	1	1	1	Yes	Yes		No		0			Negative	Unconfirmed	Unconfirmed HIVST neg
WH/194	2016-08-10	Female	30	30_34	1	1	1	1	Yes	Yes		No		0			Negative	Confirmed negative	Confirmed negative
WH/195					1	1		0	No	No		Yes	1	1	Not ready	Yes
WH/196	2016-08-10	Female	30	30_34	1	1	1	1	Yes	Yes		No		0			Not reported	Unconfirmed	Unconfirmed HIVST unknown
WH/197	2016-08-10	Female	29	25_29	1	1	1	1	Yes	Yes		No		0			Not reported	Unconfirmed	Unconfirmed HIVST unknown
WH/198	2016-08-10	Female	25	25_29	1	1	1	1	Yes	Yes		No		0			Negative	Confirmed negative	Confirmed negative
WH/199					2	2	2	2	Yes	No	Yes	No		0
WH/200	2016-08-10	Female	23	18_24	1	1	1	1	Yes	Yes		No		0			Negative	Unconfirmed	Unconfirmed HIVST neg
WH/201	2016-08-10	Female	19	18_24	1	1	1	1	Yes	Yes		No		0			Negative	Confirmed negative	Confirmed negative
WH/202	2016-08-12	Female	30	30_34	1	1	1	1	Yes	Yes		No		0			Not reported	Confirmed negative	Confirmed negative
WH/203					1	1		0	No	No		Yes	1	1	Scared	Yes
WH/204					1	1		0	No	No		Yes	1	1	Other	Yes
WH/205	2016-08-17	Female	31	30_34	1	1	1	1	Yes	Yes		No		0			Negative	Unconfirmed	Unconfirmed HIVST neg
WH/206					1	1		0	No	No		Yes	1	1	Not ready	Yes
WH/207	2016-08-19	Female	34	30_34	1	1	1	1	Yes	Yes		No		0			Not reported	Unconfirmed	Unconfirmed HIVST unknown
WH/208	2016-08-19	Female	24	18_24	1	1	1	1	Yes	Yes		No		0			Positive	Unconfirmed	Unconfirmed HIVST pos
WH/210	2016-08-26	Female	30	30_34	1	1	1	1	Yes	Yes		No		0			Positive	Known positive	Previous pos Dx
WH/211	2016-08-26	Female	54	35_65	1	1	1	1	Yes	Yes		No		0			Not reported	Confirmed negative	Confirmed negative
WH/212	2016-08-29	Female	36	35_65	1	1	1	1	Yes	Yes		No		0			Positive	New positive	New pos Dx
WH/213					1	1		0	No	No		Yes	1	1	Not specified	Yes
WH/214					1	1		0	No	No		Yes	1	1	Chose HCT	Yes
WH/215					1	1		0	No	No		Yes	1	1	Not ready	Yes
WH/216	2016-08-31	Female	27	25_29	1	1	1	1	Yes	Yes		No		0			Positive	New positive	New pos Dx
WH/217					2	2		0	No	No		Yes	2	2	Not ready
WH/218					1	1		0	No	No		Yes	1	1	Scared	Yes
WH/219	2016-09-06	Female	31	30_34	1	1	1	1	Yes	Yes		No		0			Negative	Unconfirmed	Unconfirmed HIVST neg
WH/220					1	1		0	No	No		Yes	1	1	Not specified	Yes
WH/221					1	1		0	No	No		Yes	1	1	Unwilling to self-test	Yes
WH/222					1	1		0	No	No		Yes	1	1	Unwilling to self-test	Yes
WH/223					1	1		0	No	No		Yes	1	1	Other	Yes
WH/224	2016-09-07	Female	28	25_29	1	1	1	1	Yes	Yes		No		0			Negative	Confirmed negative	Confirmed negative
WH/225					1	1		0	No	No		Yes	1	1	Not ready	Yes
WH/226	2016-09-08	Female	30	30_34	1	1	1	1	Yes	Yes		No		0			Positive	New positive	New pos Dx
WH/227	2016-09-08	Female	25	25_29	1	1	1	1	Yes	Yes		No		0			Not reported	Confirmed negative	Confirmed negative
WH/228	2016-09-09	Female	22	18_24	1	1	1	1	Yes	Yes		No		0			Not reported	Unconfirmed	Later pos Dx
WH/229	2016-09-09	Female	25	25_29	1	1	1	1	Yes	Yes		No		0			Not reported	Unconfirmed	Unconfirmed HIVST unknown
WH/230	2016-09-12	Female	28	25_29	1	1	1	1	Yes	Yes		No		0			Negative	Unconfirmed	Unconfirmed HIVST neg
WH/231	2016-09-19	Female	41	35_65	1	1	1	1	Yes	Yes		No		0			Not reported	Confirmed negative	Confirmed negative
WH/232					2	3		1	No	No		Yes	1	2	Not specified
WH/233					1	1		0	No	No		Yes	1	1	Not specified	Yes
WH/234	2016-09-21	Female	32	30_34	1	1	1	1	Yes	Yes		No		0			Not reported	Unconfirmed	Unconfirmed HIVST unknown
WH/235	2016-09-21	Female	22	18_24	1	1	1	1	Yes	Yes		No		0			Negative	Confirmed negative	Confirmed negative
WH/236	2016-09-21	Female	46	35_65	1	1	1	1	Yes	Yes		No		0			Negative	Confirmed negative	Confirmed negative
WH/237	2016-09-23	Female	29	25_29	1	1	1	1	Yes	Yes		No		0			Not reported	Unconfirmed	Unconfirmed HIVST unknown
WH/238	2016-09-23	Female	21	18_24	1	1	1	1	Yes	Yes		No		0			Not reported	Unconfirmed	Unconfirmed HIVST unknown
WH/239					1	1		0	No	No		Yes	1	1	Other	Yes
WH/240	2016-09-30	Female	22	18_24	1	1	1	1	Yes	Yes		No		0			Negative	Unconfirmed	Unconfirmed HIVST neg
WH/241					1	1		0	No	No		Yes	1	1	Scared	Yes
WH/242					2	2		0	No	No		Yes	2	2	Scared
WH/243	2016-10-10	Female	19	18_24	1	1	1	1	Yes	Yes		No		0			Not reported	Known positive	Previous pos Dx
WH/244	2016-10-10	Female	21	18_24	1	1	1	1	Yes	Yes		No		0			Negative	Confirmed negative	Confirmed negative
WH/245	2016-10-10	Female	21	18_24	1	1	1	1	Yes	Yes		No		0			Negative	Unconfirmed	Unconfirmed HIVST neg
WH/246	2016-10-12	Female	26	25_29	1	1	1	1	Yes	Yes		No		0			Positive	Known positive	Previous pos Dx
WH/247	2016-10-12	Female	32	30_34	2	2	2	2	Yes	Yes		No		0			Not reported	Confirmed negative	Confirmed negative
WH/248	2016-10-12	Female	20	18_24	1	1	1	1	Yes	Yes		No		0			Not reported	Unconfirmed	Unconfirmed HIVST unknown
WH/249	2016-10-12	Female	19	18_24	1	1	1	1	Yes	Yes		No		0			Not reported	Confirmed negative	Confirmed negative
WH/250	2016-10-19	Female	23	18_24	1	1	1	1	Yes	Yes		No		0			Negative	Confirmed negative	Confirmed negative
WH/251	2016-10-21	Female	19	18_24	1	1	1	1	Yes	Yes		No		0			Negative	Confirmed negative	Confirmed negative
WH/252	2016-10-21	Female	21	18_24	1	1	1	1	Yes	Yes		No		0			Negative	Unconfirmed	Unconfirmed HIVST neg
WH/253	2016-10-21	Female	20	18_24	1	1	1	1	Yes	Yes		No		0			Negative	Unconfirmed	Unconfirmed HIVST neg
WH/254	2016-10-21	Female	20	18_24	1	1	1	1	Yes	Yes		No		0			Not reported	Confirmed negative	Confirmed negative
WH/255	2016-10-21	Female	20	18_24	2	2	1	1	Yes	Yes		No		1			Not reported	Unconfirmed	Unconfirmed HIVST unknown
WH/256	2016-10-21	Female	20	18_24	1	1	1	1	Yes	Yes		No		0			Negative	Unconfirmed	Unconfirmed HIVST neg
WH/257	2016-10-24	Female	28	25_29	1	1	1	1	Yes	Yes		No		0			Not reported	Unconfirmed	Unconfirmed HIVST unknown
WH/258					1	2		1	No	No		Yes	1	1	Scared
WH/259	2016-10-24	Female	31	30_34	1	1	1	1	Yes	Yes		No		0			Negative	Confirmed negative	Confirmed negative
WH/260					2	2		0	No	No		Yes	2	2	Not specified
WH/261	2016-10-25	Female	28	25_29	1	1	1	1	Yes	Yes		No		0			Negative	Confirmed negative	Confirmed negative
WH/262					1	1		0	No	No		Yes	1	1	Unwilling to self-test	Yes
WH/263	2016-10-26	Female	24	18_24	1	1	1	1	Yes	Yes		No		0			Negative	Unconfirmed	Unconfirmed HIVST neg
WH/265	2016-10-28	Male	36	35_65	1	1	1	1	Yes	Yes		No		0			Negative	Unconfirmed	Unconfirmed HIVST neg
WH/266	2016-10-28	Female	39	35_65	1	1	1	1	Yes	Yes		No		0			Negative	Unconfirmed	Unconfirmed HIVST neg
WH/267	2016-10-31	Female	21	18_24	1	1	1	1	Yes	Yes		No		0			Not reported	Unconfirmed	Unconfirmed HIVST unknown
WH/268					1	1		0	No	No		Yes	1	1	Scared	Yes
WH/269					2	2		0	No	No		Yes	1	2	Scared	Yes
WH/270	2016-11-01	Male	34	30_34	1	1	1	1	Yes	Yes		No		0			Not reported	Confirmed negative	Confirmed negative
WH/271	2016-11-01	Female	29	25_29	1	1	1	1	Yes	Yes		No		0			Not reported	Confirmed negative	Confirmed negative
WH/272	2016-11-02	Female	62	35_65	1	1	1	1	Yes	Yes		No		0			Negative	Unconfirmed	Unconfirmed HIVST neg
WH/273	2016-11-03	Female	34	30_34	1	1	1	1	Yes	Yes		No		0			Not reported	Unconfirmed	Unconfirmed HIVST unknown
WH/274	2016-11-16	Female	32	30_34	1	1	1	1	Yes	Yes		No		0			Not reported	Confirmed negative	Confirmed negative
WH/275	2016-11-16	Female	18	18_24	1	1	1	1	Yes	Yes		No		0			Not reported	Confirmed negative	Confirmed negative
WH/276					3	3		1	No	No		Yes	2	2	Not ready
WH/277	2016-11-18	Female	18	18_24	1	1	1	1	Yes	Yes		No		0			Negative	Confirmed negative	Confirmed negative
WH/278					1	1		0	No	No		Yes	1	1	Not ready	Yes
WH/279	2016-11-23	Female	24	18_24	1	1	1	1	Yes	Yes		No		0			Not reported	Unconfirmed	Unconfirmed HIVST unknown
WH/280	2016-11-23	Female	25	25_29	1	1	1	1	Yes	Yes		No		0			Not reported	Unconfirmed	Unconfirmed HIVST unknown
WH/281	2016-11-28	Female	21	18_24	2	2	2	2	Yes	Yes		No		0			Negative	Confirmed negative	Confirmed negative
WH/282					1	1		0	No	No		Yes	1	1	Other	Yes
WH/283					1	1		0	No	No		Yes	1	1	Chose HCT	Yes
WH/284	2016-12-02	Female	41	35_65	1	1	1	1	Yes	Yes		No		0			Negative	Unconfirmed	Unconfirmed HIVST neg
WH/285	2016-12-02	Male	41	35_65	1	1	1	1	Yes	Yes		No		0			Negative	Unconfirmed	Unconfirmed HIVST neg
WH/286	2017-01-16	Female	46	35_65	2	2	1	1	Yes	Yes		No		1			Negative	Confirmed negative	Confirmed negative
WH/287	2017-01-16	Female	21	18_24	1	1	1	1	Yes	Yes		No		0			Not reported	Unconfirmed	Unconfirmed HIVST unknown
WH/288					2	2	2	2	Yes	No	Yes	No		0
WH/289	2017-01-23	Female	20	18_24	1	1	1	1	Yes	Yes		No		0			Not reported	Unconfirmed	Unconfirmed HIVST unknown
WH/290	2017-01-24	Female	21	18_24	1	1	1	1	Yes	Yes		No		0			Negative	Confirmed negative	Confirmed negative
WH/291					2	2	2	2	Yes	No	Yes	No		0
WH/292	2017-02-02	Female	18	18_24	1	1	1	1	Yes	Yes		No		0			Not reported	Unconfirmed	Unconfirmed HIVST unknown
WH/293	2017-02-02	Female	23	18_24	1	1	1	1	Yes	Yes		No		0			Not reported	Unconfirmed	Unconfirmed HIVST unknown
WH/294					1	1		0	No	No		Yes	1	1	Chose HCT	Yes
WH/295					1	1		0	No	No		Yes	1	1	Not specified	Yes
WH/296	2017-02-06	Female	31	30_34	1	1	1	1	Yes	Yes		No		0			Not reported	Unconfirmed	Unconfirmed HIVST unknown
WH/297	2017-02-07	Female	34	30_34	1	1	1	1	Yes	Yes		No		0			Not reported	Unconfirmed	Unconfirmed HIVST unknown
WH/298					1	1		0	No	No		Yes	1	1	Chose HCT	Yes
WH/299	2017-02-13	Female	29	25_29	1	1	1	1	Yes	Yes		No		0			Not reported	Unconfirmed	Unconfirmed HIVST unknown
WH/301	2017-02-20	Female	24	18_24	1	1	1	1	Yes	Yes		No		0			Not reported	Unconfirmed	Unconfirmed HIVST unknown
WH/302					1	1		0	No	No		Yes	1	1	Scared	Yes
WH/303	2017-02-24	Female	28	25_29	1	1	1	1	Yes	Yes		No		0			Not reported	Unconfirmed	Unconfirmed HIVST unknown
WH/304					2	2		0	No	No		Yes	1	2	Not ready	Yes
WH/305	2017-03-14	Female	18	18_24	1	1	1	1	Yes	Yes		No		0			Not reported	Unconfirmed	Unconfirmed HIVST unknown
WH/306					1	1		0	No	No		Yes	1	1	Other	Yes
WH/307					3	3		1	No	No		Yes	2	2	Scared
