# Supplementary material for: Investigating the addition of oral HIV self-tests among populations with high testing coverage – Do they add value? Lessons from a study in Khayelitsha, South Africa
Source: PLoS One. 2019 May 2;14(5):e0215454. doi: 10.1371/journal.pone.0215454 (PMC6497254; doi:10.1371/journal.pone.0215454)
Supplement: S3 File — Data in Excel. (XLSX) [file pone.0215454.s004.xlsx]

## Sheet: Sheet1
study_no	date_hivst	positive_data_source	in_nhls_database	in_clinic_database	pos_status	in_care_pre	in_care_post	had_vl_pre	vl_pre	vl_suppressed100_pre	had_vl_post	vl_post	vl_suppressed100_post	started_art	date_start	started_art_3mo	started_art_6mo
SB2/009	2017-01-31	Clinical & lab databases	Yes	Yes	New pos Dx		Yes				Yes	48	Yes	Yes	2017-03-01	1	1
SB1/231	2016-10-05	Lab database only	Yes	No	New pos Dx		Yes				No		Unknown
SB1/049	2016-07-12	Lab database only	Yes	No	New pos Dx		Yes				No		Unknown
WH/216	2016-08-31	Clinical & lab databases	Yes	Yes	New pos Dx		Yes				Yes	99	Yes	Yes	2016-10-12	1	1
WH/212	2016-08-29	Clinical & lab databases	Yes	Yes	New pos Dx		Yes				No		Unknown	Yes	2017-05-25
SB1/349	2016-12-14	Not recorded	No	No	New pos Dx		Unknown				No		Unknown
SB1/218	2016-10-05	Clinic records only	No	No	New pos Dx		Yes				No		Unknown	Yes	2017-01-10		1
SB1/295	2016-11-18	Clinical & lab databases	Yes	Yes	New pos Dx		Yes				Yes	20	Yes	Yes	2017-01-25	1	1
SB1/261	2016-10-21	Clinical & lab databases	Yes	Yes	New pos Dx		Yes				Yes	99	Yes	Yes	2017-01-25		1
SB1/150	2016-08-26	Lab database only	Yes	No	New pos Dx		Yes				No		Unknown
SB1/275	2016-11-08	Lab database only	Yes	No	New pos Dx		Yes				No		Unknown
SB1/324	2016-12-06	Not recorded	No	No	New pos Dx		Unknown				No		Unknown
WH/226	2016-09-08	Clinic records only	No	No	New pos Dx		Unknown				No		Unknown
SB1/204	2016-09-27	Clinical & lab databases	Yes	Yes	New pos Dx		Yes				Yes	99	Yes	Yes	2016-10-20	1	1
WH/037	2016-03-31	Lab database only	Yes	No	New pos Dx		Yes				No		Unknown
SB1/050	2016-07-12	Clinical & lab databases	Yes	Yes	New pos Dx		Yes				No		Unknown	Yes	2017-05-26
WH/034	2016-03-22	Clinic records only	No	No	New pos Dx		Yes				No		Unknown
SB1/030	2016-07-04	Lab database only	Yes	No	New pos Dx		Yes				No		Unknown
SB1/157	2016-08-31	Lab database only	Yes	No	Previous pos Dx	Unknown	Unknown	Yes	99	Yes	Yes	99	Yes
SB2/022	2017-02-08	Lab database only	Yes	No	Previous pos Dx	Unknown	Unknown	No		Unknown	No		Unknown
SB1/288	2016-11-17	Lab database only	Yes	No	Previous pos Dx	Unknown	Unknown	No		Unknown	No		Unknown
SB1/149	2016-08-26	Lab database only	Yes	No	Previous pos Dx	Unknown	Unknown	No		Unknown	No		Unknown
SB1/096	2016-08-07	Clinical & lab databases	Yes	Yes	Previous pos Dx	Yes	Yes	Yes	46	Yes	No		Unknown
SB1/177	2016-09-15	Clinic records only	No	No	Previous pos Dx	Unknown	Unknown	No		Unknown	No		Unknown
SB1/076	2016-07-28	Clinical & lab databases	Yes	Yes	Previous pos Dx	Unknown	Yes	No		Unknown	Yes	99	Yes
SB2/017	2017-02-02	Clinical & lab databases	Yes	Yes	Previous pos Dx	Yes	Yes	Yes	99	Yes	Yes	99	Yes
SB2/065	2017-03-07	Lab database only	Yes	No	Previous pos Dx	Unknown	Yes	No		Unknown	Yes	99	Yes
SB1/215	2016-10-04	Clinical & lab databases	Yes	Yes	Previous pos Dx	Yes	Yes	Yes	99	Yes	Yes	99	Yes
SB1/289	2016-11-18	Clinic records only	No	No	Previous pos Dx	Unknown	Yes	No		Unknown	No		Unknown
SB1/178	2016-09-15	Clinical & lab databases	Yes	Yes	Previous pos Dx	Yes	Yes	Yes	20	Yes	Yes	272	No
SB2/057	2017-02-28	Clinical & lab databases	Yes	Yes	Previous pos Dx	Yes	Yes	No		Unknown	No		Unknown
SB1/243	2016-10-12	Lab database only	Yes	No	Previous pos Dx	Yes	Unknown	Yes	18631	No	Yes	99	Yes
SB1/171	2016-09-14	Clinic records only	No	No	Previous pos Dx	Unknown	Unknown	No		Unknown	No		Unknown
SB1/190	2016-09-21	Lab database only	Yes	No	Previous pos Dx	Unknown	Unknown	No		Unknown	No		Unknown
SB1/127	2016-08-19	Clinical & lab databases	Yes	Yes	Previous pos Dx	Yes	Yes	Yes	99	Yes	Yes	99	Yes
SB1/376	2017-01-19	Clinical & lab databases	Yes	Yes	Previous pos Dx	Yes	Yes	No		Unknown	No		Unknown
SB2/068	2017-03-09	Clinical & lab databases	Yes	Yes	Previous pos Dx	Yes	Yes	No		Unknown	Yes	31	Yes
SB2/079	2017-03-17	Lab database only	Yes	No	Previous pos Dx	Unknown	Unknown	No		Unknown	No		Unknown
SB2/066	2017-03-07	Clinical & lab databases	Yes	Yes	Previous pos Dx	Yes	Yes	Yes	20	Yes	Yes	99	Yes
SB2/027	2017-02-08	Clinical database only	No	Yes	Previous pos Dx	Yes	Yes	No		Unknown	No		Unknown
WH/246	2016-10-12	Lab database only	Yes	No	Previous pos Dx	Yes	Yes	Yes	99	Yes	Yes	99	Yes
SB1/142	2016-08-24	Clinical database only	No	Yes	Previous pos Dx	Yes	Yes	No		Unknown	No		Unknown
WH/210	2016-08-26	Clinical & lab databases	Yes	Yes	Previous pos Dx	Yes	Yes	No		Unknown	No		Unknown
SB1/019	2016-06-28	Clinical & lab databases	Yes	Yes	Previous pos Dx	Yes	Yes	Yes	99	Yes	Yes	99	Yes
SB1/285	2016-11-11	Lab database only	Yes	No	Previous pos Dx	Yes	Yes	Yes	99	Yes	No		Unknown
SB1/244	2016-10-14	Not recorded	No	No	Previous pos Dx	Unknown	Unknown	No		Unknown	No		Unknown
SB1/164	2016-09-12	Not recorded	No	No	Previous pos Dx	Unknown	Unknown	No		Unknown	No		Unknown
SB2/011	2017-02-01	Clinical & lab databases	Yes	Yes	Previous pos Dx	Unknown	Yes	No		Unknown	Yes	9	Yes
SB1/123	2016-08-18	Clinical & lab databases	Yes	Yes	Previous pos Dx	Yes	Yes	No		Unknown	Yes	99	Yes
SB1/332	2016-12-08	Clinical & lab databases	Yes	Yes	Previous pos Dx	Yes	Yes	Yes	20	Yes	Yes	99	Yes
SB1/021	2016-06-28	Clinical & lab databases	Yes	Yes	Previous pos Dx	Yes	Yes	No		Unknown	Yes	99	Yes
SB1/069	2016-07-22	Clinical & lab databases	Yes	Yes	Previous pos Dx	Yes	Yes	Yes	99	Yes	Yes	4055	No
SB1/100	2016-08-10	Clinical & lab databases	Yes	Yes	Previous pos Dx	Unknown	Yes	No		Unknown	No		Unknown
SB1/114	2016-08-16	Clinical database only	No	Yes	Previous pos Dx	Yes	Yes	No		Unknown	No		Unknown
SB2/015	2017-02-02	Lab database only	Yes	No	Previous pos Dx	Yes	Yes	No		Unknown	Yes	1309	No
SB1/207	2016-09-30	Clinical database only	No	Yes	Previous pos Dx	Yes	Yes	No		Unknown	No		Unknown
WH/243	2016-10-10	Clinical & lab databases	Yes	Yes	Previous pos Dx	Yes	Yes	Yes	99	Yes	Yes	99	Yes
