# Supplementary material for: Investigating the addition of oral HIV self-tests among populations with high testing coverage – Do they add value? Lessons from a study in Khayelitsha, South Africa
Source: PLoS One. 2019 May 2;14(5):e0215454. doi: 10.1371/journal.pone.0215454 (PMC6497254; doi:10.1371/journal.pone.0215454)
Supplement: S4 File — Data in CSV. (CSV) [file pone.0215454.s005.csv]

study_no	reported_hivst_result	confirmed_status	final_status
SB1/001	Negative	Confirmed negative	Confirmed negative
SB1/002	Negative	Confirmed negative	Confirmed negative
SB1/003	Negative	Confirmed negative	Confirmed negative
SB1/005	Negative	Confirmed negative	Confirmed negative
SB1/006	Negative	Unconfirmed	Unconfirmed HIVST neg
SB1/007	Negative	Unconfirmed	Unconfirmed HIVST neg
SB1/008	Negative	Confirmed negative	Confirmed negative
SB1/009	Negative	Confirmed negative	Confirmed negative
SB1/010	Negative	Confirmed negative	Confirmed negative
SB1/011	Not reported	Unconfirmed	Later pos Dx
SB1/012	Negative	Confirmed negative	Confirmed negative
SB1/013	Negative	Confirmed negative	Confirmed negative
SB1/014	Negative	Unconfirmed	Unconfirmed HIVST neg
SB1/015	Negative	Confirmed negative	Confirmed negative
SB1/016	Negative	Unconfirmed	Unconfirmed HIVST neg
SB1/017	Negative	Confirmed negative	Confirmed negative
SB1/018	Negative	Unconfirmed	Unconfirmed HIVST neg
SB1/019	Positive	Known positive	Previous pos Dx
SB1/020	Negative	Confirmed negative	Confirmed negative
SB1/021	Not reported	Known positive	Previous pos Dx
SB1/022	Not reported	Unconfirmed	Unconfirmed HIVST unknown
SB1/023	Not reported	Unconfirmed	Unconfirmed HIVST unknown
SB1/024	Negative	Unconfirmed	Unconfirmed HIVST neg
SB1/025	Negative	Unconfirmed	Unconfirmed HIVST neg
SB1/026	Negative	Unconfirmed	Unconfirmed HIVST neg
SB1/027	Not reported	Unconfirmed	Later pos Dx
SB1/028	Negative	Unconfirmed	Unconfirmed HIVST neg
SB1/029	Negative	Unconfirmed	Unconfirmed HIVST neg
SB1/030	Not reported	New positive	New pos Dx
SB1/031	Negative	Unconfirmed	Unconfirmed HIVST neg
SB1/032	Negative	Unconfirmed	Unconfirmed HIVST neg
SB1/033	Negative	Unconfirmed	Unconfirmed HIVST neg
SB1/034	Negative	Unconfirmed	Unconfirmed HIVST neg
SB1/035	Negative	Unconfirmed	Unconfirmed HIVST neg
SB1/036	Not reported	Unconfirmed	Unconfirmed HIVST unknown
SB1/037	Negative	Unconfirmed	Unconfirmed HIVST neg
SB1/038	Negative	Unconfirmed	Unconfirmed HIVST neg
SB1/039	Negative	Confirmed negative	Confirmed negative
SB1/040	Negative	Unconfirmed	Unconfirmed HIVST neg
SB1/041	Not reported	Unconfirmed	Unconfirmed HIVST unknown
SB1/042	Not reported	Unconfirmed	Unconfirmed HIVST unknown
SB1/043	Negative	Unconfirmed	Unconfirmed HIVST neg
SB1/044	Negative	Unconfirmed	Unconfirmed HIVST neg
SB1/045	Negative	Unconfirmed	Unconfirmed HIVST neg
SB1/046	Negative	Unconfirmed	Unconfirmed HIVST neg
SB1/047	Not reported	Unconfirmed	Unconfirmed HIVST unknown
SB1/048	Not reported	Unconfirmed	Unconfirmed HIVST unknown
SB1/049	Positive	New positive	New pos Dx
SB1/050	Not reported	New positive	New pos Dx
SB1/051	Negative	Unconfirmed	Unconfirmed HIVST neg
SB1/052	Negative	Unconfirmed	Unconfirmed HIVST neg
SB1/053	Negative	Unconfirmed	Unconfirmed HIVST neg
SB1/054	Negative	Unconfirmed	Unconfirmed HIVST neg
SB1/055	Negative	Unconfirmed	Unconfirmed HIVST neg
SB1/056	Negative	Unconfirmed	Unconfirmed HIVST neg
SB1/057	Negative	Unconfirmed	Unconfirmed HIVST neg
SB1/058	Negative	Unconfirmed	Unconfirmed HIVST neg
SB1/059	Negative	Unconfirmed	Unconfirmed HIVST neg
SB1/060	Negative	Unconfirmed	Unconfirmed HIVST neg
SB1/063	Negative	Unconfirmed	Unconfirmed HIVST neg
SB1/064	Negative	Unconfirmed	Unconfirmed HIVST neg
SB1/065	Negative	Unconfirmed	Unconfirmed HIVST neg
SB1/066	Negative	Unconfirmed	Unconfirmed HIVST neg
SB1/067	Negative	Unconfirmed	Unconfirmed HIVST neg
SB1/068	Not reported	Unconfirmed	Unconfirmed HIVST unknown
SB1/069	Not reported	Known positive	Previous pos Dx
SB1/070	Not reported	Unconfirmed	Unconfirmed HIVST unknown
SB1/071	Not reported	Unconfirmed	Unconfirmed HIVST unknown
SB1/072	Negative	Unconfirmed	Unconfirmed HIVST neg
SB1/073	Negative	Unconfirmed	Unconfirmed HIVST neg
SB1/074	Not reported	Unconfirmed	Unconfirmed HIVST unknown
SB1/075	Negative	Unconfirmed	Unconfirmed HIVST neg
SB1/076	Negative	Known positive	Previous pos Dx
SB1/077	Negative	Unconfirmed	Unconfirmed HIVST neg
SB1/078a	Negative	Unconfirmed	Unconfirmed HIVST neg
SB1/078b	Negative	Unconfirmed	Unconfirmed HIVST neg
SB1/079	Negative	Unconfirmed	Unconfirmed HIVST neg
SB1/080	Negative	Unconfirmed	Unconfirmed HIVST neg
SB1/081	Negative	Unconfirmed	Unconfirmed HIVST neg
SB1/082	Negative	Unconfirmed	Unconfirmed HIVST neg
SB1/083	Negative	Unconfirmed	Unconfirmed HIVST neg
SB1/084	Not reported	Unconfirmed	Unconfirmed HIVST unknown
SB1/085	Negative	Unconfirmed	Unconfirmed HIVST neg
SB1/087	Negative	Unconfirmed	Unconfirmed HIVST neg
SB1/088	Negative	Unconfirmed	Unconfirmed HIVST neg
SB1/089	Negative	Unconfirmed	Unconfirmed HIVST neg
SB1/090	Negative	Unconfirmed	Unconfirmed HIVST neg
SB1/091	Not reported	Unconfirmed	Unconfirmed HIVST unknown
SB1/092	Not reported	Unconfirmed	Unconfirmed HIVST unknown
SB1/093	Negative	Unconfirmed	Unconfirmed HIVST neg
SB1/094	Not reported	Unconfirmed	Unconfirmed HIVST unknown
SB1/095	Negative	Unconfirmed	Unconfirmed HIVST neg
SB1/096	Negative	Known positive	Previous pos Dx
SB1/097	Negative	Unconfirmed	Unconfirmed HIVST neg
SB1/098	Negative	Unconfirmed	Unconfirmed HIVST neg
SB1/099	Negative	Unconfirmed	Unconfirmed HIVST neg
SB1/100	Not reported	Known positive	Previous pos Dx
SB1/101	Negative	Unconfirmed	Unconfirmed HIVST neg
SB1/102	Negative	Unconfirmed	Unconfirmed HIVST neg
SB1/103a	Negative	Unconfirmed	Unconfirmed HIVST neg
SB1/103b	Negative	Unconfirmed	Unconfirmed HIVST neg
SB1/104	Not reported	Unconfirmed	Unconfirmed HIVST unknown
SB1/105	Negative	Unconfirmed	Unconfirmed HIVST neg
SB1/106	Negative	Unconfirmed	Unconfirmed HIVST neg
SB1/107	Negative	Unconfirmed	Unconfirmed HIVST neg
SB1/108	Negative	Unconfirmed	Unconfirmed HIVST neg
SB1/109	Negative	Unconfirmed	Unconfirmed HIVST neg
SB1/110	Negative	Confirmed negative	Confirmed negative
SB1/111	Negative	Unconfirmed	Unconfirmed HIVST neg
SB1/112	Negative	Unconfirmed	Unconfirmed HIVST neg
SB1/113	Negative	Unconfirmed	Unconfirmed HIVST neg
SB1/114	Not reported	Known positive	Previous pos Dx
SB1/115	Not reported	Unconfirmed	Unconfirmed HIVST unknown
SB1/116	Not reported	Unconfirmed	Unconfirmed HIVST unknown
SB1/117	Negative	Unconfirmed	Unconfirmed HIVST neg
SB1/118	Negative	Unconfirmed	Unconfirmed HIVST neg
SB1/119	Not reported	Unconfirmed	Unconfirmed HIVST unknown
SB1/120	Negative	Unconfirmed	Unconfirmed HIVST neg
SB1/121	Negative	Unconfirmed	Unconfirmed HIVST neg
SB1/122	Negative	Unconfirmed	Unconfirmed HIVST neg
SB1/123	Not reported	Known positive	Previous pos Dx
SB1/124	Negative	Unconfirmed	Unconfirmed HIVST neg
SB1/125	Not reported	Unconfirmed	Unconfirmed HIVST unknown
SB1/126	Not reported	Unconfirmed	Unconfirmed HIVST unknown
SB1/127	Negative	Known positive	Previous pos Dx
SB1/128	Not reported	Unconfirmed	Unconfirmed HIVST unknown
SB1/129	Negative	Unconfirmed	Unconfirmed HIVST neg
SB1/130	Negative	Unconfirmed	Unconfirmed HIVST neg
SB1/131	Negative	Unconfirmed	Unconfirmed HIVST neg
SB1/132	Negative	Unconfirmed	Unconfirmed HIVST neg
SB1/133	Negative	Unconfirmed	Unconfirmed HIVST neg
SB1/134	Negative	Unconfirmed	Unconfirmed HIVST neg
SB1/135	Negative	Unconfirmed	Unconfirmed HIVST neg
SB1/136	Negative	Unconfirmed	Unconfirmed HIVST neg
SB1/137	Negative	Unconfirmed	Unconfirmed HIVST neg
SB1/138	Negative	Unconfirmed	Unconfirmed HIVST neg
SB1/139	Negative	Unconfirmed	Unconfirmed HIVST neg
SB1/140	Negative	Unconfirmed	Unconfirmed HIVST neg
SB1/141	Negative	Unconfirmed	Unconfirmed HIVST neg
SB1/142	Positive	Known positive	Previous pos Dx
SB1/143	Not reported	Unconfirmed	Unconfirmed HIVST unknown
SB1/144	Negative	Unconfirmed	Unconfirmed HIVST neg
SB1/145	Negative	Unconfirmed	Unconfirmed HIVST neg
SB1/146	Negative	Unconfirmed	Unconfirmed HIVST neg
SB1/147	Negative	Unconfirmed	Unconfirmed HIVST neg
SB1/148	Negative	Unconfirmed	Unconfirmed HIVST neg
SB1/149	Negative	Known positive	Previous pos Dx
SB1/150	Positive	New positive	New pos Dx
SB1/152	Not reported	Unconfirmed	Unconfirmed HIVST neg
SB1/153	Not reported	Unconfirmed	Unconfirmed HIVST unknown
SB1/154	Negative	Unconfirmed	Unconfirmed HIVST neg
SB1/155	Negative	Unconfirmed	Unconfirmed HIVST neg
SB1/156	Negative	Unconfirmed	Unconfirmed HIVST neg
SB1/157	Negative	Known positive	Previous pos Dx
SB1/158	Not reported	Unconfirmed	Unconfirmed HIVST unknown
SB1/159	Negative	Unconfirmed	Unconfirmed HIVST neg
SB1/160	Negative	Unconfirmed	Unconfirmed HIVST neg
SB1/161	Negative	Unconfirmed	Unconfirmed HIVST neg
SB1/162	Negative	Unconfirmed	Unconfirmed HIVST neg
SB1/163	Negative	Unconfirmed	Unconfirmed HIVST neg
SB1/164	Positive	Known positive	Previous pos Dx
SB1/165	Negative	Unconfirmed	Later pos Dx
SB1/166	Negative	Unconfirmed	Unconfirmed HIVST neg
SB1/167	Negative	Unconfirmed	Unconfirmed HIVST neg
SB1/168	Negative	Unconfirmed	Unconfirmed HIVST neg
SB1/169	Negative	Unconfirmed	Unconfirmed HIVST neg
SB1/170	Negative	Unconfirmed	Unconfirmed HIVST neg
SB1/171	Negative	Known positive	Previous pos Dx
SB1/172	Negative	Unconfirmed	Unconfirmed HIVST neg
SB1/173	Negative	Unconfirmed	Unconfirmed HIVST neg
SB1/174	Negative	Unconfirmed	Unconfirmed HIVST neg
SB1/175	Negative	Unconfirmed	Unconfirmed HIVST neg
SB1/176	Negative	Unconfirmed	Unconfirmed HIVST neg
SB1/177	Negative	Known positive	Previous pos Dx
SB1/178	Negative	Known positive	Previous pos Dx
SB1/179	Negative	Unconfirmed	Unconfirmed HIVST neg
SB1/180	Negative	Unconfirmed	Unconfirmed HIVST neg
SB1/181	Negative	Unconfirmed	Unconfirmed HIVST neg
SB1/182	Negative	Unconfirmed	Unconfirmed HIVST neg
SB1/183	Negative	Unconfirmed	Unconfirmed HIVST neg
SB1/184	Negative	Unconfirmed	Unconfirmed HIVST neg
SB1/185	Negative	Unconfirmed	Unconfirmed HIVST neg
SB1/186	Negative	Unconfirmed	Unconfirmed HIVST neg
SB1/187	Negative	Unconfirmed	Unconfirmed HIVST neg
SB1/188	Negative	Unconfirmed	Unconfirmed HIVST neg
SB1/189	Negative	Unconfirmed	Unconfirmed HIVST neg
SB1/190	Negative	Known positive	Previous pos Dx
SB1/191	Negative	Unconfirmed	Unconfirmed HIVST neg
SB1/192	Negative	Unconfirmed	Unconfirmed HIVST neg
SB1/193	Negative	Unconfirmed	Unconfirmed HIVST neg
SB1/194	Negative	Unconfirmed	Unconfirmed HIVST neg
SB1/196	Negative	Unconfirmed	Unconfirmed HIVST neg
SB1/197	Negative	Unconfirmed	Unconfirmed HIVST neg
SB1/198	Negative	Unconfirmed	Unconfirmed HIVST neg
SB1/199	Negative	Unconfirmed	Unconfirmed HIVST neg
SB1/200	Negative	Unconfirmed	Unconfirmed HIVST neg
SB1/201	Negative	Unconfirmed	Unconfirmed HIVST neg
SB1/202	Not reported	Unconfirmed	Unconfirmed HIVST unknown
SB1/203	Not reported	Unconfirmed	Unconfirmed HIVST unknown
SB1/204	Positive	New positive	New pos Dx
SB1/205	Negative	Unconfirmed	Unconfirmed HIVST neg
SB1/206	Negative	Unconfirmed	Unconfirmed HIVST neg
SB1/207	Not reported	Known positive	Previous pos Dx
SB1/208	Negative	Unconfirmed	Later pos Dx
SB1/209	Negative	Unconfirmed	Unconfirmed HIVST neg
SB1/210	Negative	Unconfirmed	Unconfirmed HIVST neg
SB1/211	Not reported	Unconfirmed	Unconfirmed HIVST unknown
SB1/212	Negative	Unconfirmed	Unconfirmed HIVST neg
SB1/213	Negative	Unconfirmed	Unconfirmed HIVST neg
SB1/214	Negative	Unconfirmed	Unconfirmed HIVST neg
SB1/215	Negative	Known positive	Previous pos Dx
SB1/216	Negative	Unconfirmed	Unconfirmed HIVST neg
SB1/217	Negative	Unconfirmed	Unconfirmed HIVST neg
SB1/218	Positive	New positive	New pos Dx
SB1/219	Negative	Unconfirmed	Unconfirmed HIVST neg
SB1/220	Not reported	Unconfirmed	Unconfirmed HIVST unknown
SB1/221	Not reported	Unconfirmed	Unconfirmed HIVST unknown
SB1/222	Not reported	Unconfirmed	Unconfirmed HIVST unknown
SB1/223	Negative	Unconfirmed	Unconfirmed HIVST neg
SB1/224	Negative	Unconfirmed	Unconfirmed HIVST neg
SB1/225	Negative	Unconfirmed	Unconfirmed HIVST neg
SB1/226	Negative	Unconfirmed	Unconfirmed HIVST neg
SB1/227	Negative	Unconfirmed	Unconfirmed HIVST neg
SB1/228	Negative	Unconfirmed	Unconfirmed HIVST neg
SB1/229	Not reported	Unconfirmed	Unconfirmed HIVST unknown
SB1/230	Negative	Confirmed negative	Confirmed negative
SB1/231	Negative	New positive	New pos Dx
SB1/232	Negative	Unconfirmed	Unconfirmed HIVST neg
SB1/233	Negative	Unconfirmed	Unconfirmed HIVST neg
SB1/234	Not reported	Unconfirmed	Unconfirmed HIVST unknown
SB1/235	Negative	Unconfirmed	Unconfirmed HIVST neg
SB1/236	Negative	Unconfirmed	Unconfirmed HIVST neg
SB1/237	Negative	Unconfirmed	Unconfirmed HIVST neg
SB1/238	Negative	Unconfirmed	Unconfirmed HIVST neg
SB1/239	Negative	Unconfirmed	Unconfirmed HIVST neg
SB1/240	Negative	Unconfirmed	Unconfirmed HIVST neg
SB1/241	Negative	Unconfirmed	Unconfirmed HIVST neg
SB1/242	Negative	Unconfirmed	Unconfirmed HIVST neg
SB1/243	Negative	Known positive	Previous pos Dx
SB1/244	Positive	Known positive	Previous pos Dx
SB1/245	Negative	Unconfirmed	Unconfirmed HIVST neg
SB1/246	Negative	Unconfirmed	Unconfirmed HIVST neg
SB1/247	Negative	Unconfirmed	Unconfirmed HIVST neg
SB1/248	Negative	Unconfirmed	Unconfirmed HIVST neg
SB1/249	Negative	Unconfirmed	Unconfirmed HIVST neg
SB1/250	Negative	Unconfirmed	Unconfirmed HIVST neg
SB1/251	Negative	Unconfirmed	Unconfirmed HIVST neg
SB1/252	Negative	Unconfirmed	Unconfirmed HIVST neg
SB1/253	Not reported	Unconfirmed	Unconfirmed HIVST unknown
SB1/255	Positive	Unconfirmed	Unconfirmed HIVST pos
SB1/256	Negative	Unconfirmed	Unconfirmed HIVST neg
SB1/257	Negative	Unconfirmed	Unconfirmed HIVST neg
SB1/258	Negative	Unconfirmed	Unconfirmed HIVST neg
SB1/259	Negative	Unconfirmed	Unconfirmed HIVST neg
SB1/260	Negative	Confirmed negative	Confirmed negative
SB1/261	Positive	New positive	New pos Dx
SB1/262	Not reported	Unconfirmed	Unconfirmed HIVST unknown
SB1/263	Negative	Unconfirmed	Unconfirmed HIVST neg
SB1/264	Negative	Unconfirmed	Unconfirmed HIVST neg
SB1/265	Negative	Unconfirmed	Unconfirmed HIVST neg
SB1/266	Negative	Unconfirmed	Unconfirmed HIVST neg
SB1/267	Not reported	Unconfirmed	Unconfirmed HIVST unknown
SB1/268	Negative	Unconfirmed	Unconfirmed HIVST neg
SB1/269	Negative	Unconfirmed	Unconfirmed HIVST neg
SB1/272	Negative	Unconfirmed	Unconfirmed HIVST neg
SB1/273	Negative	Unconfirmed	Unconfirmed HIVST neg
SB1/274	Not reported	Unconfirmed	Unconfirmed HIVST unknown
SB1/275	Positive	New positive	New pos Dx
SB1/276	Not reported	Unconfirmed	Unconfirmed HIVST unknown
SB1/277	Negative	Unconfirmed	Unconfirmed HIVST neg
SB1/278	Not reported	Unconfirmed	Unconfirmed HIVST unknown
SB1/279	Negative	Unconfirmed	Unconfirmed HIVST neg
SB1/280	Not reported	Unconfirmed	Unconfirmed HIVST unknown
SB1/281	Not reported	Unconfirmed	Unconfirmed HIVST unknown
SB1/282	Not reported	Unconfirmed	Unconfirmed HIVST unknown
SB1/283	Not reported	Unconfirmed	Unconfirmed HIVST unknown
SB1/284	Not reported	Unconfirmed	Unconfirmed HIVST unknown
SB1/285	Positive	Known positive	Previous pos Dx
SB1/286	Negative	Unconfirmed	Unconfirmed HIVST neg
SB1/287	Not reported	Unconfirmed	Unconfirmed HIVST unknown
SB1/288	Negative	Known positive	Previous pos Dx
SB1/289	Negative	Known positive	Previous pos Dx
SB1/290	Negative	Unconfirmed	Unconfirmed HIVST neg
SB1/292	Negative	Unconfirmed	Unconfirmed HIVST neg
SB1/293	Not reported	Unconfirmed	Unconfirmed HIVST unknown
SB1/294	Not reported	Unconfirmed	Unconfirmed HIVST unknown
SB1/295	Positive	New positive	New pos Dx
SB1/296	Negative	Unconfirmed	Unconfirmed HIVST neg
SB1/297	Negative	Unconfirmed	Unconfirmed HIVST neg
SB1/298	Negative	Unconfirmed	Unconfirmed HIVST neg
SB1/299	Negative	Unconfirmed	Unconfirmed HIVST neg
SB1/300	Negative	Unconfirmed	Unconfirmed HIVST neg
SB1/301	Not reported	Unconfirmed	Unconfirmed HIVST unknown
SB1/302	Negative	Unconfirmed	Unconfirmed HIVST neg
SB1/303	Negative	Unconfirmed	Unconfirmed HIVST neg
SB1/304	Negative	Unconfirmed	Unconfirmed HIVST neg
SB1/305	Negative	Unconfirmed	Unconfirmed HIVST neg
SB1/306	Negative	Unconfirmed	Unconfirmed HIVST neg
SB1/308	Negative	Unconfirmed	Unconfirmed HIVST neg
SB1/309	Negative	Unconfirmed	Unconfirmed HIVST neg
SB1/310	Negative	Unconfirmed	Unconfirmed HIVST neg
SB1/311	Negative	Unconfirmed	Unconfirmed HIVST neg
SB1/312	Negative	Unconfirmed	Unconfirmed HIVST neg
SB1/313	Negative	Unconfirmed	Unconfirmed HIVST neg
SB1/314	Negative	Unconfirmed	Unconfirmed HIVST neg
SB1/315	Negative	Unconfirmed	Unconfirmed HIVST neg
SB1/316	Negative	Unconfirmed	Unconfirmed HIVST neg
SB1/317	Negative	Unconfirmed	Unconfirmed HIVST neg
SB1/318	Negative	Unconfirmed	Unconfirmed HIVST neg
SB1/319	Negative	Unconfirmed	Unconfirmed HIVST neg
SB1/320	Negative	Unconfirmed	Unconfirmed HIVST neg
SB1/321	Negative	Unconfirmed	Unconfirmed HIVST neg
SB1/322	Negative	Unconfirmed	Unconfirmed HIVST neg
SB1/323	Negative	Confirmed negative	Confirmed negative
SB1/324	Positive	New positive	New pos Dx
SB1/326	Negative	Unconfirmed	Unconfirmed HIVST neg
SB1/327	Not reported	Unconfirmed	Unconfirmed HIVST unknown
SB1/328	Not reported	Unconfirmed	Unconfirmed HIVST unknown
SB1/329	Negative	Unconfirmed	Unconfirmed HIVST neg
SB1/330	Not reported	Unconfirmed	Unconfirmed HIVST unknown
SB1/331	Negative	Unconfirmed	Unconfirmed HIVST neg
SB1/332	Not reported	Known positive	Previous pos Dx
SB1/333	Not reported	Unconfirmed	Unconfirmed HIVST unknown
SB1/334	Not reported	Unconfirmed	Unconfirmed HIVST unknown
SB1/335	Not reported	Unconfirmed	Unconfirmed HIVST unknown
SB1/336	Negative	Confirmed negative	Confirmed negative
SB1/337	Not reported	Unconfirmed	Unconfirmed HIVST unknown
SB1/338	Negative	Unconfirmed	Unconfirmed HIVST neg
SB1/339	Not reported	Unconfirmed	Unconfirmed HIVST unknown
SB1/340	Negative	Unconfirmed	Unconfirmed HIVST neg
SB1/341	Negative	Unconfirmed	Unconfirmed HIVST neg
SB1/342	Negative	Unconfirmed	Unconfirmed HIVST neg
SB1/343	Negative	Unconfirmed	Unconfirmed HIVST neg
SB1/344	Not reported	Unconfirmed	Unconfirmed HIVST unknown
SB1/345	Not reported	Unconfirmed	Unconfirmed HIVST unknown
SB1/346	Negative	Unconfirmed	Unconfirmed HIVST neg
SB1/347	Not reported	Unconfirmed	Unconfirmed HIVST unknown
SB1/348	Not reported	Unconfirmed	Unconfirmed HIVST unknown
SB1/349	Positive	New positive	New pos Dx
SB1/350	Negative	Unconfirmed	Unconfirmed HIVST neg
SB1/351	Not reported	Unconfirmed	Unconfirmed HIVST unknown
SB1/352	Not reported	Unconfirmed	Unconfirmed HIVST unknown
SB1/353	Negative	Unconfirmed	Unconfirmed HIVST neg
SB1/354	Negative	Unconfirmed	Unconfirmed HIVST neg
SB1/355	Not reported	Unconfirmed	Unconfirmed HIVST unknown
SB1/356	Negative	Confirmed negative	Confirmed negative
SB1/357	Negative	Unconfirmed	Unconfirmed HIVST neg
SB1/358	Negative	Unconfirmed	Unconfirmed HIVST neg
SB1/359	Negative	Unconfirmed	Unconfirmed HIVST neg
SB1/360	Not reported	Unconfirmed	Unconfirmed HIVST neg
SB1/361	Not reported	Unconfirmed	Unconfirmed HIVST unknown
SB1/362	Negative	Unconfirmed	Unconfirmed HIVST neg
SB1/363	Not reported	Unconfirmed	Unconfirmed HIVST unknown
SB1/364	Not reported	Unconfirmed	Unconfirmed HIVST neg
SB1/365	Not reported	Unconfirmed	Unconfirmed HIVST unknown
SB1/366	Not reported	Unconfirmed	Unconfirmed HIVST unknown
SB1/367	Negative	Unconfirmed	Unconfirmed HIVST neg
SB1/368	Not reported	Unconfirmed	Unconfirmed HIVST unknown
SB1/369	Not reported	Unconfirmed	Unconfirmed HIVST unknown
SB1/371	Negative	Unconfirmed	Unconfirmed HIVST neg
SB1/372	Not reported	Unconfirmed	Unconfirmed HIVST unknown
SB1/373	Not reported	Unconfirmed	Unconfirmed HIVST neg
SB1/375	Not reported	Unconfirmed	Unconfirmed HIVST neg
SB1/376	Positive	Known positive	Previous pos Dx
SB1/377	Not reported	Unconfirmed	Unconfirmed HIVST neg
SB1/378	Not reported	Unconfirmed	Unconfirmed HIVST neg
SB1/379	Negative	Unconfirmed	Unconfirmed HIVST neg
SB1/380	Negative	Unconfirmed	Unconfirmed HIVST neg
SB1/382	Not reported	Unconfirmed	Unconfirmed HIVST neg
SB1/383	Negative	Unconfirmed	Unconfirmed HIVST neg
SB1/384	Negative	Unconfirmed	Unconfirmed HIVST neg
SB1/385	Negative	Unconfirmed	Unconfirmed HIVST neg
SB1/386	Not reported	Unconfirmed	Unconfirmed HIVST unknown
SB1/387	Not reported	Unconfirmed	Unconfirmed HIVST unknown
SB1/388	Not reported	Unconfirmed	Unconfirmed HIVST unknown
SB2/001	Negative	Unconfirmed	Unconfirmed HIVST neg
SB2/002	Not reported	Unconfirmed	Unconfirmed HIVST unknown
SB2/003	Negative	Unconfirmed	Unconfirmed HIVST neg
SB2/004	Not reported	Unconfirmed	Unconfirmed HIVST unknown
SB2/005	Negative	Unconfirmed	Unconfirmed HIVST neg
SB2/006	Negative	Unconfirmed	Unconfirmed HIVST neg
SB2/007	Not reported	Unconfirmed	Unconfirmed HIVST unknown
SB2/008	Negative	Unconfirmed	Unconfirmed HIVST neg
SB2/009	Negative	New positive	New pos Dx
SB2/010	Negative	Unconfirmed	Unconfirmed HIVST neg
SB2/011	Positive	Known positive	Previous pos Dx
SB2/012	Negative	Unconfirmed	Unconfirmed HIVST neg
SB2/013	Negative	Unconfirmed	Unconfirmed HIVST neg
SB2/014	Negative	Unconfirmed	Unconfirmed HIVST neg
SB2/015	Not reported	Known positive	Previous pos Dx
SB2/016	Negative	Unconfirmed	Unconfirmed HIVST neg
SB2/017	Negative	Known positive	Previous pos Dx
SB2/018	Negative	Unconfirmed	Unconfirmed HIVST neg
SB2/019	Not reported	Unconfirmed	Unconfirmed HIVST unknown
SB2/020	Negative	Unconfirmed	Unconfirmed HIVST neg
SB2/021	Negative	Unconfirmed	Unconfirmed HIVST neg
SB2/022	Negative	Known positive	Previous pos Dx
SB2/023	Not reported	Unconfirmed	Unconfirmed HIVST unknown
SB2/024	Negative	Unconfirmed	Unconfirmed HIVST neg
SB2/025	Negative	Unconfirmed	Unconfirmed HIVST neg
SB2/027	Positive	Known positive	Previous pos Dx
SB2/028	Negative	Unconfirmed	Unconfirmed HIVST neg
SB2/029	Negative	Unconfirmed	Unconfirmed HIVST neg
SB2/030	Negative	Unconfirmed	Unconfirmed HIVST neg
SB2/031	Negative	Unconfirmed	Unconfirmed HIVST neg
SB2/032	Negative	Unconfirmed	Unconfirmed HIVST neg
SB2/033	Negative	Unconfirmed	Unconfirmed HIVST neg
SB2/034	Negative	Unconfirmed	Unconfirmed HIVST neg
SB2/035	Negative	Unconfirmed	Unconfirmed HIVST neg
SB2/036	Not reported	Unconfirmed	Unconfirmed HIVST unknown
SB2/037	Not reported	Unconfirmed	Unconfirmed HIVST unknown
SB2/038	Not reported	Unconfirmed	Unconfirmed HIVST unknown
SB2/039	Negative	Unconfirmed	Unconfirmed HIVST neg
SB2/041	Negative	Unconfirmed	Unconfirmed HIVST neg
SB2/042	Negative	Unconfirmed	Unconfirmed HIVST neg
SB2/044	Negative	Unconfirmed	Unconfirmed HIVST neg
SB2/045	Negative	Unconfirmed	Unconfirmed HIVST neg
SB2/047	Negative	Unconfirmed	Unconfirmed HIVST neg
SB2/048	Not reported	Unconfirmed	Unconfirmed HIVST unknown
SB2/049	Negative	Unconfirmed	Unconfirmed HIVST neg
SB2/050	Not reported	Unconfirmed	Unconfirmed HIVST unknown
SB2/051	Negative	Unconfirmed	Unconfirmed HIVST neg
SB2/052	Negative	Unconfirmed	Unconfirmed HIVST neg
SB2/053	Negative	Unconfirmed	Unconfirmed HIVST neg
SB2/054	Negative	Unconfirmed	Unconfirmed HIVST neg
SB2/055	Negative	Unconfirmed	Unconfirmed HIVST neg
SB2/056	Negative	Unconfirmed	Unconfirmed HIVST neg
SB2/057	Negative	Known positive	Previous pos Dx
SB2/058	Negative	Unconfirmed	Unconfirmed HIVST neg
SB2/060	Negative	Unconfirmed	Unconfirmed HIVST neg
SB2/061	Negative	Unconfirmed	Unconfirmed HIVST neg
SB2/062	Negative	Unconfirmed	Unconfirmed HIVST neg
SB2/063	Negative	Unconfirmed	Unconfirmed HIVST neg
SB2/064	Negative	Unconfirmed	Unconfirmed HIVST neg
SB2/065	Negative	Known positive	Previous pos Dx
SB2/066	Positive	Known positive	Previous pos Dx
SB2/067	Negative	Unconfirmed	Unconfirmed HIVST neg
SB2/068	Positive	Known positive	Previous pos Dx
SB2/069	Not reported	Unconfirmed	Unconfirmed HIVST unknown
SB2/070	Negative	Unconfirmed	Unconfirmed HIVST neg
SB2/071	Not reported	Unconfirmed	Unconfirmed HIVST unknown
SB2/072	Negative	Unconfirmed	Unconfirmed HIVST neg
SB2/073	Negative	Unconfirmed	Unconfirmed HIVST neg
SB2/074	Negative	Unconfirmed	Unconfirmed HIVST neg
SB2/075	Negative	Unconfirmed	Unconfirmed HIVST neg
SB2/076	Not reported	Unconfirmed	Unconfirmed HIVST unknown
SB2/077	Not reported	Unconfirmed	Unconfirmed HIVST unknown
SB2/078a	Negative	Unconfirmed	Unconfirmed HIVST neg
SB2/078b	Negative	Unconfirmed	Unconfirmed HIVST neg
SB2/079	Positive	Known positive	Previous pos Dx
SB2/080	Not reported	Unconfirmed	Unconfirmed HIVST unknown
SB2/081	Not reported	Unconfirmed	Unconfirmed HIVST unknown
SB2/082	Not reported	Unconfirmed	Unconfirmed HIVST unknown
WH/001	Negative	Unconfirmed	Unconfirmed HIVST neg
WH/005	Negative	Unconfirmed	Unconfirmed HIVST neg
WH/006	Not reported	Unconfirmed	Unconfirmed HIVST unknown
WH/008	Negative	Unconfirmed	Unconfirmed HIVST neg
WH/009	Negative	Unconfirmed	Unconfirmed HIVST neg
WH/010	Negative	Unconfirmed	Unconfirmed HIVST neg
WH/011	Not reported	Unconfirmed	Unconfirmed HIVST unknown
WH/014	Negative	Confirmed negative	Confirmed negative
WH/015	Not reported	Unconfirmed	Unconfirmed HIVST unknown
WH/016	Not reported	Unconfirmed	Unconfirmed HIVST unknown
WH/017	Not reported	Unconfirmed	Unconfirmed HIVST unknown
WH/019	Negative	Unconfirmed	Unconfirmed HIVST neg
WH/020	Negative	Confirmed negative	Confirmed negative
WH/021	Negative	Unconfirmed	Unconfirmed HIVST neg
WH/022	Negative	Unconfirmed	Unconfirmed HIVST neg
WH/023	Not reported	Confirmed negative	Confirmed negative
WH/025	Not reported	Unconfirmed	Unconfirmed HIVST unknown
WH/027	Not reported	Unconfirmed	Unconfirmed HIVST unknown
WH/029	Negative	Unconfirmed	Unconfirmed HIVST neg
WH/030	Not reported	Unconfirmed	Unconfirmed HIVST unknown
WH/031	Not reported	Unconfirmed	Unconfirmed HIVST unknown
WH/032	Not reported	Unconfirmed	Unconfirmed HIVST unknown
WH/034	Not reported	New positive	New pos Dx
WH/035	Not reported	Unconfirmed	Unconfirmed HIVST unknown
WH/037	Not reported	New positive	New pos Dx
WH/039	Not reported	Unconfirmed	Unconfirmed HIVST unknown
WH/042	Not reported	Unconfirmed	Unconfirmed HIVST unknown
WH/045	Not reported	Confirmed negative	Confirmed negative
WH/049	Negative	Unconfirmed	Unconfirmed HIVST neg
WH/050	Negative	Unconfirmed	Unconfirmed HIVST neg
WH/052	Negative	Unconfirmed	Unconfirmed HIVST neg
WH/054	Not reported	Unconfirmed	Unconfirmed HIVST unknown
WH/056	Not reported	Unconfirmed	Unconfirmed HIVST unknown
WH/057	Negative	Confirmed negative	Confirmed negative
WH/058	Not reported	Unconfirmed	Unconfirmed HIVST unknown
WH/059	Not reported	Unconfirmed	Later pos Dx
WH/060	Negative	Confirmed negative	Confirmed negative
WH/062	Negative	Unconfirmed	Unconfirmed HIVST neg
WH/063	Negative	Unconfirmed	Unconfirmed HIVST neg
WH/065	Negative	Unconfirmed	Unconfirmed HIVST neg
WH/067	Not reported	Unconfirmed	Unconfirmed HIVST unknown
WH/073	Not reported	Unconfirmed	Unconfirmed HIVST unknown
WH/076	Not reported	Unconfirmed	Unconfirmed HIVST unknown
WH/077	Not reported	Unconfirmed	Unconfirmed HIVST unknown
WH/078	Not reported	Unconfirmed	Unconfirmed HIVST unknown
WH/079	Not reported	Unconfirmed	Unconfirmed HIVST unknown
WH/083	Not reported	Unconfirmed	Unconfirmed HIVST unknown
WH/086	Negative	Unconfirmed	Unconfirmed HIVST neg
WH/087	Negative	Unconfirmed	Unconfirmed HIVST neg
WH/088	Negative	Unconfirmed	Unconfirmed HIVST neg
WH/089	Not reported	Unconfirmed	Unconfirmed HIVST unknown
WH/090	Not reported	Unconfirmed	Unconfirmed HIVST unknown
WH/091	Not reported	Unconfirmed	Unconfirmed HIVST unknown
WH/094	Negative	Confirmed negative	Confirmed negative
WH/095	Negative	Confirmed negative	Confirmed negative
WH/096	Not reported	Unconfirmed	Unconfirmed HIVST unknown
WH/097	Negative	Unconfirmed	Unconfirmed HIVST neg
WH/098	Not reported	Unconfirmed	Unconfirmed HIVST unknown
WH/099	Not reported	Confirmed negative	Confirmed negative
WH/101	Negative	Confirmed negative	Confirmed negative
WH/103	Not reported	Unconfirmed	Unconfirmed HIVST unknown
WH/104	Negative	Unconfirmed	Unconfirmed HIVST neg
WH/105	Not reported	Unconfirmed	Unconfirmed HIVST unknown
WH/106	Not reported	Unconfirmed	Unconfirmed HIVST unknown
WH/107	Not reported	Unconfirmed	Unconfirmed HIVST unknown
WH/108	Not reported	Unconfirmed	Unconfirmed HIVST unknown
WH/109	Negative	Confirmed negative	Confirmed negative
WH/110	Not reported	Unconfirmed	Unconfirmed HIVST unknown
WH/113	Not reported	Unconfirmed	Unconfirmed HIVST unknown
WH/115	Not reported	Unconfirmed	Unconfirmed HIVST unknown
WH/116	Not reported	Unconfirmed	Unconfirmed HIVST unknown
WH/117	Not reported	Confirmed negative	Confirmed negative
WH/118	Not reported	Confirmed negative	Confirmed negative
WH/123	Not reported	Confirmed negative	Confirmed negative
WH/125	Not reported	Unconfirmed	Unconfirmed HIVST unknown
WH/126	Not reported	Unconfirmed	Unconfirmed HIVST unknown
WH/127	Negative	Unconfirmed	Unconfirmed HIVST neg
WH/129	Negative	Unconfirmed	Unconfirmed HIVST neg
WH/130	Negative	Unconfirmed	Unconfirmed HIVST neg
WH/131	Negative	Unconfirmed	Later pos Dx
WH/132	Negative	Unconfirmed	Later pos Dx
WH/134	Negative	Confirmed negative	Confirmed negative
WH/135	Not reported	Unconfirmed	Unconfirmed HIVST unknown
WH/137	Negative	Unconfirmed	Unconfirmed HIVST neg
WH/140	Negative	Confirmed negative	Confirmed negative
WH/142	Negative	Unconfirmed	Unconfirmed HIVST neg
WH/143	Negative	Unconfirmed	Unconfirmed HIVST neg
WH/144	Negative	Confirmed negative	Confirmed negative
WH/146	Not reported	Unconfirmed	Unconfirmed HIVST unknown
WH/150	Not reported	Unconfirmed	Unconfirmed HIVST unknown
WH/153	Negative	Unconfirmed	Unconfirmed HIVST neg
WH/154	Negative	Confirmed negative	Confirmed negative
WH/157	Negative	Confirmed negative	Confirmed negative
WH/160	Negative	Confirmed negative	Confirmed negative
WH/161	Not reported	Unconfirmed	Unconfirmed HIVST unknown
WH/163	Negative	Confirmed negative	Confirmed negative
WH/164	Not reported	Unconfirmed	Unconfirmed HIVST unknown
WH/167	Not reported	Unconfirmed	Later pos Dx
WH/170	Negative	Confirmed negative	Confirmed negative
WH/172	Not reported	Unconfirmed	Unconfirmed HIVST unknown
WH/173	Negative	Confirmed negative	Confirmed negative
WH/174	Not reported	Confirmed negative	Confirmed negative
WH/175	Not reported	Unconfirmed	Unconfirmed HIVST unknown
WH/176	Not reported	Unconfirmed	Unconfirmed HIVST unknown
WH/178	Not reported	Confirmed negative	Confirmed negative
WH/179	Negative	Unconfirmed	Unconfirmed HIVST neg
WH/181	Not reported	Unconfirmed	Unconfirmed HIVST unknown
WH/183	Not reported	Confirmed negative	Confirmed negative
WH/186	Negative	Confirmed negative	Confirmed negative
WH/188	Not reported	Confirmed negative	Confirmed negative
WH/190	Not reported	Unconfirmed	Unconfirmed HIVST unknown
WH/191	Not reported	Unconfirmed	Unconfirmed HIVST unknown
WH/193	Negative	Unconfirmed	Unconfirmed HIVST neg
WH/194	Negative	Confirmed negative	Confirmed negative
WH/196	Not reported	Unconfirmed	Unconfirmed HIVST unknown
WH/197	Not reported	Unconfirmed	Unconfirmed HIVST unknown
WH/198	Negative	Confirmed negative	Confirmed negative
WH/200	Negative	Unconfirmed	Unconfirmed HIVST neg
WH/201	Negative	Confirmed negative	Confirmed negative
WH/202	Not reported	Confirmed negative	Confirmed negative
WH/205	Negative	Unconfirmed	Unconfirmed HIVST neg
WH/207	Not reported	Unconfirmed	Unconfirmed HIVST unknown
WH/208	Positive	Unconfirmed	Unconfirmed HIVST pos
WH/210	Positive	Known positive	Previous pos Dx
WH/211	Not reported	Confirmed negative	Confirmed negative
WH/212	Positive	New positive	New pos Dx
WH/216	Positive	New positive	New pos Dx
WH/219	Negative	Unconfirmed	Unconfirmed HIVST neg
WH/224	Negative	Confirmed negative	Confirmed negative
WH/226	Positive	New positive	New pos Dx
WH/227	Not reported	Confirmed negative	Confirmed negative
WH/228	Not reported	Unconfirmed	Later pos Dx
WH/229	Not reported	Unconfirmed	Unconfirmed HIVST unknown
WH/230	Negative	Unconfirmed	Unconfirmed HIVST neg
WH/231	Not reported	Confirmed negative	Confirmed negative
WH/234	Not reported	Unconfirmed	Unconfirmed HIVST unknown
WH/235	Negative	Confirmed negative	Confirmed negative
WH/236	Negative	Confirmed negative	Confirmed negative
WH/237	Not reported	Unconfirmed	Unconfirmed HIVST unknown
WH/238	Not reported	Unconfirmed	Unconfirmed HIVST unknown
WH/240	Negative	Unconfirmed	Unconfirmed HIVST neg
WH/243	Not reported	Known positive	Previous pos Dx
WH/244	Negative	Confirmed negative	Confirmed negative
WH/245	Negative	Unconfirmed	Unconfirmed HIVST neg
WH/246	Positive	Known positive	Previous pos Dx
WH/247	Not reported	Confirmed negative	Confirmed negative
WH/248	Not reported	Unconfirmed	Unconfirmed HIVST unknown
WH/249	Not reported	Confirmed negative	Confirmed negative
WH/250	Negative	Confirmed negative	Confirmed negative
WH/251	Negative	Confirmed negative	Confirmed negative
WH/252	Negative	Unconfirmed	Unconfirmed HIVST neg
WH/253	Negative	Unconfirmed	Unconfirmed HIVST neg
WH/254	Not reported	Confirmed negative	Confirmed negative
WH/255	Not reported	Unconfirmed	Unconfirmed HIVST unknown
WH/256	Negative	Unconfirmed	Unconfirmed HIVST neg
WH/257	Not reported	Unconfirmed	Unconfirmed HIVST unknown
WH/259	Negative	Confirmed negative	Confirmed negative
WH/261	Negative	Confirmed negative	Confirmed negative
WH/263	Negative	Unconfirmed	Unconfirmed HIVST neg
WH/265	Negative	Unconfirmed	Unconfirmed HIVST neg
WH/266	Negative	Unconfirmed	Unconfirmed HIVST neg
WH/267	Not reported	Unconfirmed	Unconfirmed HIVST unknown
WH/270	Not reported	Confirmed negative	Confirmed negative
WH/271	Not reported	Confirmed negative	Confirmed negative
WH/272	Negative	Unconfirmed	Unconfirmed HIVST neg
WH/273	Not reported	Unconfirmed	Unconfirmed HIVST unknown
WH/274	Not reported	Confirmed negative	Confirmed negative
WH/275	Not reported	Confirmed negative	Confirmed negative
WH/277	Negative	Confirmed negative	Confirmed negative
WH/279	Not reported	Unconfirmed	Unconfirmed HIVST unknown
WH/280	Not reported	Unconfirmed	Unconfirmed HIVST unknown
WH/281	Negative	Confirmed negative	Confirmed negative
WH/284	Negative	Unconfirmed	Unconfirmed HIVST neg
WH/285	Negative	Unconfirmed	Unconfirmed HIVST neg
WH/286	Negative	Confirmed negative	Confirmed negative
WH/287	Not reported	Unconfirmed	Unconfirmed HIVST unknown
WH/289	Not reported	Unconfirmed	Unconfirmed HIVST unknown
WH/290	Negative	Confirmed negative	Confirmed negative
WH/292	Not reported	Unconfirmed	Unconfirmed HIVST unknown
WH/293	Not reported	Unconfirmed	Unconfirmed HIVST unknown
WH/296	Not reported	Unconfirmed	Unconfirmed HIVST unknown
WH/297	Not reported	Unconfirmed	Unconfirmed HIVST unknown
WH/299	Not reported	Unconfirmed	Unconfirmed HIVST unknown
WH/301	Not reported	Unconfirmed	Unconfirmed HIVST unknown
WH/303	Not reported	Unconfirmed	Unconfirmed HIVST unknown
WH/305	Not reported	Unconfirmed	Unconfirmed HIVST unknown
